# Supplementary material for: 4-[(6-Chloro-2-pyrid­yl)meth­oxy]-3-(2,4-dichloro­phen­yl)-1-oxaspiro­[4.5]dec-3-en-2-one
Source: Acta Crystallogr Sect E Struct Rep Online. 2009 Mar 25;65(Pt 4):o846. doi: 10.1107/S1600536809010101 (PMC2968965; doi:10.1107/S1600536809010101)
Supplement: Supplementary file 2 [file e-65-0o846-Isup2.hkl]

# 
# h,k,l, Fc-squared, Fo-squared, sigma(Fo-squared) and status flag 
# 
data_I
_shelx_title ' r81118e in P2(1)/n' 
_shelx_refln_list_code          4 
_shelx_F_calc_maximum      231.92 
_exptl_crystal_F_000       904.00 
_reflns_d_resolution_high  0.8402 
 
loop_ 
 _symmetry_equiv_pos_as_xyz 
 'x, y, z' 
 '-x+1/2, y+1/2, -z+1/2' 
 '-x, -y, -z' 
 'x-1/2, -y-1/2, z-1/2' 
 
_cell_length_a     7.2457 
_cell_length_b    13.1080 
_cell_length_c    21.0542 
_cell_angle_alpha  90.000 
_cell_angle_beta   95.769 
_cell_angle_gamma  90.000 
 
_shelx_F_squared_multiplier     1.000 
 
loop_ 
 _refln_index_h 
 _refln_index_k 
 _refln_index_l 
 _refln_F_squared_calc 
 _refln_F_squared_meas 
 _refln_F_squared_sigma 
 _refln_observed_status 
   2   0   0    11499.05    10497.80    196.14 o 
   4   0   0     2276.26     2166.13     35.69 o 
   6   0   0        0.16        4.44      4.94 o 
   8   0   0        0.31        6.76      5.09 o 
   1   1   0      705.62      679.60     10.83 o 
   3   1   0     5952.08     5996.75     70.12 o 
   4   1   0      718.35      747.91     15.52 o 
   5   1   0        5.00        7.60      1.77 o 
   6   1   0      195.01      195.67     26.79 o 
   7   1   0       79.07       91.78     14.21 o 
   8   1   0       34.27       28.27      6.43 o 
   0   2   0     5791.12     5127.88     60.28 o 
   1   2   0    20141.48    16653.80    317.79 o 
   2   2   0     8230.48     7723.96     65.76 o 
   3   2   0      194.42      190.44      5.18 o 
   4   2   0     1074.80     1019.83     20.52 o 
   5   2   0      308.48      309.08      8.60 o 
   6   2   0      293.73      310.40     23.87 o 
   7   2   0       42.78       37.88      8.35 o 
   8   2   0        2.93        2.33      3.77 o 
   1   3   0       17.85       24.09      3.55 o 
   2   3   0     5980.51     5902.19     90.33 o 
   3   3   0       97.49       99.33      9.50 o 
   4   3   0      104.95       72.15      8.30 o 
   5   3   0       60.65       54.95      7.53 o 
   6   3   0        8.02       11.93      4.07 o 
   7   3   0      127.75      110.04     16.23 o 
   8   3   0      253.55      276.79     19.49 o 
   0   4   0      201.95      222.33      6.94 o 
   1   4   0     1766.76     1808.71     30.24 o 
   2   4   0       91.28       90.40      5.53 o 
   3   4   0     4048.94     4310.12     66.53 o 
   4   4   0     2861.55     2949.64     32.03 o 
   5   4   0     2901.53     2886.34     48.92 o 
   6   4   0      541.88      539.37     14.63 o 
   7   4   0      179.48      174.05     32.55 o 
   8   4   0      231.04      164.61     25.87 o 
   1   5   0     2880.09     3034.76     37.09 o 
   2   5   0     1078.36     1069.14     24.06 o 
   3   5   0     4863.18     5283.90    109.98 o 
   4   5   0      255.94      255.08     10.71 o 
   5   5   0      486.65      460.92     11.87 o 
   6   5   0       12.43       15.51      5.07 o 
   7   5   0     1889.81     1796.79     66.22 o 
   8   5   0       85.63       61.83     22.97 o 
   0   6   0     2982.86     3029.00     32.70 o 
   1   6   0      957.74     1087.17     18.74 o 
   2   6   0     1746.44     1856.51     33.07 o 
   3   6   0     1030.34     1066.38     28.65 o 
   4   6   0       64.33       74.84     10.09 o 
   5   6   0      447.07      429.69     15.43 o 
   6   6   0      108.40       98.99     18.19 o 
   7   6   0      224.16      212.93     16.47 o 
   1   7   0      561.45      659.01     12.77 o 
   2   7   0       18.40       11.67      2.60 o 
   3   7   0        4.49        5.06      1.70 o 
   4   7   0      112.52      122.68     14.06 o 
   5   7   0      239.82      290.08     31.59 o 
   6   7   0       57.39       60.92     12.67 o 
   7   7   0      278.51      272.89     55.65 o 
   0   8   0      173.13      157.69     11.98 o 
   1   8   0      693.95      717.85     18.41 o 
   2   8   0       30.43       37.73      6.25 o 
   3   8   0     1380.91     1425.50     22.21 o 
   4   8   0       45.74       69.10      9.34 o 
   5   8   0      175.57      238.46     26.84 o 
   6   8   0       35.01       41.27      9.78 o 
   7   8   0       14.99       20.46      6.06 o 
   1   9   0       90.09      100.56     11.91 o 
   2   9   0      150.13      144.74      9.55 o 
   3   9   0      871.38      986.37     19.94 o 
   4   9   0       72.91       67.32      9.29 o 
   5   9   0      733.70      758.26     26.89 o 
   6   9   0      316.36      402.29     69.81 o 
   7   9   0      407.89      539.76     80.02 o 
   0  10   0      803.46      817.31     57.40 o 
   1  10   0       10.44       12.87      2.84 o 
   2  10   0        0.18        4.25      2.31 o 
   3  10   0       25.95       22.92      4.51 o 
   4  10   0      362.64      394.74     14.47 o 
   5  10   0     2110.14     2149.47     63.35 o 
   6  10   0      696.01      657.02     30.22 o 
   1  11   0      465.36      459.03     13.37 o 
   2  11   0      831.54      791.96     15.41 o 
   3  11   0       47.79       67.22      8.63 o 
   4  11   0     1200.59     1195.29     26.02 o 
   5  11   0      978.96      948.89     26.61 o 
   6  11   0        3.73        5.99      5.48 o 
   0  12   0     1551.09     1603.31     51.85 o 
   1  12   0      503.17      534.28     22.95 o 
   2  12   0       68.61       84.50     15.16 o 
   3  12   0       41.26       31.95      6.93 o 
   4  12   0       14.48       15.27      4.11 o 
   5  12   0       67.90       55.67     13.70 o 
   1  13   0       61.29       59.03     11.36 o 
   2  13   0        6.15       10.34      6.16 o 
   3  13   0      384.93      418.58     19.85 o 
   4  13   0      229.26      258.29     16.33 o 
   0  14   0      158.15      162.64     33.94 o 
   1  14   0       15.44       22.77      5.80 o 
   2  14   0      600.12      602.64     19.97 o 
   3  14   0       64.94       56.28     16.53 o 
   1  15   0        6.79        3.95      3.82 o 
   2  15   0      797.18      812.76     40.82 o 
  -7   0   1       11.46       10.05      5.13 o 
  -5   0   1     7863.85     8248.44     94.27 o 
  -3   0   1       75.61       55.69      8.69 o 
  -1   0   1     2507.88     2397.51    117.06 o 
   1   0   1     3887.64     3590.03    162.22 o 
   3   0   1      144.27       92.61     11.30 o 
   5   0   1     2358.99     2487.19     62.31 o 
   7   0   1       86.60       82.62     16.53 o 
  -8   1   1      290.78      268.57     24.41 o 
  -7   1   1        1.13        4.18      2.95 o 
  -6   1   1      711.42      685.90     15.24 o 
  -5   1   1      414.58      408.62     13.18 o 
  -4   1   1      626.51      693.90     13.67 o 
  -3   1   1     1307.89     1276.11     21.28 o 
  -2   1   1    38116.15    32066.48     98.33 o 
  -1   1   1       71.63       50.98      1.47 o 
   0   1   1     1260.45     1123.45     23.34 o 
   1   1   1     1315.42     1281.73     19.52 o 
   2   1   1    17312.70    15751.79    175.37 o 
   3   1   1     2987.12     2976.05     29.57 o 
   4   1   1       11.13       17.18      2.31 o 
   5   1   1        2.98        0.83      3.14 o 
   6   1   1      378.56      358.05     16.01 o 
   7   1   1     1166.87     1154.16     38.03 o 
   8   1   1      145.77      108.71     20.79 o 
  -8   2   1       11.21       13.44      6.22 o 
  -7   2   1     1256.71     1308.62     41.50 o 
  -6   2   1       36.24       30.71      6.56 o 
  -5   2   1      797.61      876.99     22.23 o 
  -4   2   1     1667.09     1680.45     20.18 o 
  -3   2   1      185.24      191.27      5.93 o 
  -2   2   1     7680.29     7196.23    176.10 o 
  -1   2   1      610.14      588.80     11.21 o 
   0   2   1    13760.99    11231.13    238.62 o 
   1   2   1      722.53      645.48     10.76 o 
   2   2   1        2.60        3.21      1.35 o 
   3   2   1      318.98      269.41      5.28 o 
   4   2   1      359.47      379.24      6.52 o 
   5   2   1      969.85      903.21     19.16 o 
   6   2   1      727.25      768.77     24.32 o 
   7   2   1      234.04      251.56     34.20 o 
   8   2   1       25.33       23.16      5.32 o 
  -8   3   1      156.19      161.72     14.50 o 
  -7   3   1       97.83       93.82     19.93 o 
  -6   3   1        1.50        4.27      3.67 o 
  -5   3   1      104.04      109.44      5.89 o 
  -4   3   1     6287.56     6631.89     79.53 o 
  -3   3   1       53.68       67.78      6.80 o 
  -2   3   1      321.89      259.52      8.31 o 
  -1   3   1      271.95      256.15      5.56 o 
   0   3   1       12.47       20.95      2.52 o 
   1   3   1      813.28      876.30     37.49 o 
   2   3   1       69.96       64.65      3.69 o 
   3   3   1     2135.52     1984.16     18.64 o 
   4   3   1      145.51      159.74      7.14 o 
   5   3   1     1447.63     1473.19     25.91 o 
   6   3   1       32.17       25.96      5.85 o 
   7   3   1      410.88      421.89     15.95 o 
   8   3   1        0.07        5.38      3.93 o 
  -8   4   1        4.31        2.86      5.17 o 
  -7   4   1      258.60      272.81     19.32 o 
  -6   4   1     2190.57     2219.17     41.81 o 
  -5   4   1      233.40      244.82     14.02 o 
  -4   4   1      610.44      628.33     16.17 o 
  -3   4   1     1118.63     1117.02     19.89 o 
  -2   4   1       30.06       43.76      4.81 o 
  -1   4   1    12226.94    11489.99    237.52 o 
   0   4   1     4883.86     4509.66     59.90 o 
   1   4   1     2327.45     2294.46     56.20 o 
   2   4   1      250.05      263.05      6.20 o 
   3   4   1      800.12      742.60     14.76 o 
   4   4   1     1059.93     1127.24     20.31 o 
   5   4   1     3070.49     3055.37     43.54 o 
   6   4   1        0.14        2.92      3.47 o 
   7   4   1       26.55       20.91      7.37 o 
   8   4   1      103.96       92.30     29.78 o 
  -8   5   1        6.41        8.25      5.78 o 
  -7   5   1      108.30       98.57     24.59 o 
  -6   5   1      639.37      613.42     22.89 o 
  -5   5   1       68.13       74.95      9.38 o 
  -4   5   1       11.87        5.21      1.59 o 
  -3   5   1      365.84      359.57     11.17 o 
  -2   5   1      907.00      946.74     16.50 o 
  -1   5   1     5060.37     5277.26     95.68 o 
   0   5   1       37.46       43.07      3.10 o 
   1   5   1     1094.46     1145.02     21.40 o 
   2   5   1     5038.69     4988.48    110.60 o 
   3   5   1      121.67      132.05     11.62 o 
   4   5   1      184.55      184.73      9.43 o 
   5   5   1      253.92      237.59     15.74 o 
   6   5   1      429.53      408.32     23.31 o 
   7   5   1      145.38      138.01     13.49 o 
   8   5   1      108.93       74.23     22.95 o 
  -7   6   1      115.84      129.51     22.45 o 
  -6   6   1       87.14       83.49     16.58 o 
  -5   6   1       11.70       14.78      3.05 o 
  -4   6   1        0.83        2.33      2.41 o 
  -3   6   1       42.18       33.32      3.17 o 
  -2   6   1     1960.07     1866.29     18.07 o 
  -1   6   1     4199.14     4468.67     53.87 o 
   0   6   1     3547.91     3715.54     38.52 o 
   1   6   1     1485.48     1643.46     21.06 o 
   2   6   1       11.17       20.81      3.39 o 
   3   6   1     2810.05     2771.49     39.45 o 
   4   6   1      465.25      454.18     13.25 o 
   5   6   1       89.74       99.84     13.76 o 
   6   6   1      277.27      252.23     14.87 o 
   7   6   1        3.62       12.39      4.58 o 
  -7   7   1        0.15        6.65      4.54 o 
  -6   7   1        2.99        4.85      4.43 o 
  -5   7   1        0.48        2.48      2.54 o 
  -4   7   1      805.97      791.79     22.58 o 
  -3   7   1       47.42       65.50      8.92 o 
  -2   7   1      656.67      553.92     14.29 o 
  -1   7   1     1224.70     1270.87     27.16 o 
   0   7   1     4800.04     4637.08     33.41 o 
   1   7   1      521.87      454.74     11.20 o 
   2   7   1       75.10       79.15      8.99 o 
   3   7   1       28.98       34.45      5.41 o 
   4   7   1      743.61      807.82     38.32 o 
   5   7   1        0.01        5.36      3.06 o 
   6   7   1       56.77       70.72     12.82 o 
   7   7   1      216.05      215.93     44.68 o 
  -7   8   1       17.07       25.47      9.28 o 
  -6   8   1      143.45      152.55     26.38 o 
  -5   8   1       45.51       40.74      7.89 o 
  -4   8   1     1069.25     1075.23     20.44 o 
  -3   8   1       21.00       23.97      3.92 o 
  -2   8   1     2772.27     2631.91     37.28 o 
  -1   8   1       94.36       78.73      7.25 o 
   0   8   1        7.59        5.98      1.35 o 
   1   8   1      491.24      556.25     14.30 o 
   2   8   1       13.18       10.85      2.06 o 
   3   8   1       22.91       25.07      4.03 o 
   4   8   1       54.60       61.28     11.15 o 
   5   8   1      453.39      485.54     36.21 o 
   6   8   1      153.44      161.99     28.31 o 
   7   8   1       22.79       21.76      5.58 o 
  -7   9   1        4.02        7.62      4.09 o 
  -6   9   1        1.85        3.42      5.91 o 
  -5   9   1       60.04       55.97      8.51 o 
  -4   9   1     1156.85     1095.10     22.52 o 
  -3   9   1       30.16       30.89      4.37 o 
  -2   9   1     1347.90     1436.93     25.04 o 
  -1   9   1       34.89       43.39      5.80 o 
   0   9   1      438.98      424.28     13.39 o 
   1   9   1      137.38      136.68      9.85 o 
   2   9   1     2168.82     2202.75     30.36 o 
   3   9   1     1206.37     1206.25     25.21 o 
   4   9   1      621.02      610.95     15.61 o 
   5   9   1        7.99       11.28      3.13 o 
   6   9   1        5.69        9.37      4.23 o 
  -6  10   1      707.44      751.34     35.49 o 
  -5  10   1      246.17      278.60     21.42 o 
  -4  10   1       48.19       34.95      5.27 o 
  -3  10   1      123.50      111.97     14.55 o 
  -2  10   1      612.95      601.30     12.53 o 
  -1  10   1        2.02        3.29      2.03 o 
   0  10   1     3131.96     3204.84     99.21 o 
   1  10   1      480.04      485.54     17.64 o 
   2  10   1        0.03        4.75      2.27 o 
   3  10   1     1429.57     1396.15     42.00 o 
   4  10   1       19.33       19.01      4.45 o 
   5  10   1      126.27      107.86     19.10 o 
   6  10   1       48.63       33.68     10.39 o 
  -6  11   1       61.29       46.48     14.80 o 
  -5  11   1       15.01       25.18      5.36 o 
  -4  11   1     1011.46     1017.38     25.51 o 
  -3  11   1       25.05       26.34      5.57 o 
  -2  11   1      205.66      206.47      9.13 o 
  -1  11   1      183.13      185.29      8.09 o 
   0  11   1       25.63       24.66      4.30 o 
   1  11   1        1.96        9.42      3.16 o 
   2  11   1      264.03      273.92     18.72 o 
   3  11   1      602.33      531.39     19.95 o 
   4  11   1     1398.91     1387.21     27.97 o 
   5  11   1      102.27       85.75     15.84 o 
   6  11   1      171.05      156.99     49.51 o 
  -5  12   1        4.84        7.10      4.32 o 
  -4  12   1       96.60       93.21     15.19 o 
  -3  12   1       19.84       28.17      6.07 o 
  -2  12   1      603.98      632.05     27.59 o 
  -1  12   1       28.57       25.58      5.28 o 
   0  12   1      407.50      491.40     13.36 o 
   1  12   1       73.20       73.20     11.26 o 
   2  12   1      777.11      786.39     29.80 o 
   3  12   1       28.28       35.03      5.90 o 
   4  12   1      213.15      182.91     20.50 o 
   5  12   1      172.15      153.04     35.35 o 
  -4  13   1      227.23      234.45     21.51 o 
  -3  13   1      101.42       93.29     15.99 o 
  -2  13   1      269.15      280.74     31.50 o 
  -1  13   1      182.74      182.75     24.12 o 
   0  13   1      776.69      825.94     28.08 o 
   1  13   1      764.36      739.80     21.12 o 
   2  13   1      116.93      100.61     13.17 o 
   3  13   1      211.70      192.69     29.75 o 
   4  13   1        1.64       10.07      4.80 o 
  -3  14   1      302.30      323.00     21.25 o 
  -2  14   1      378.79      420.89     28.01 o 
  -1  14   1      191.62      200.37     25.93 o 
   0  14   1       16.65       11.20      4.13 o 
   1  14   1       23.67       34.49      6.03 o 
   2  14   1       18.29       28.69      5.14 o 
   3  14   1      153.12      128.99     21.61 o 
  -2  15   1        0.04        2.18      5.22 o 
  -1  15   1        1.85       10.98      3.86 o 
   0  15   1      206.46      212.22     10.53 o 
   1  15   1      687.89      686.48     33.88 o 
   2  15   1        6.45       10.38      4.87 o 
  -8   0   2      259.73      243.03     20.77 o 
  -6   0   2      872.58      821.54     68.95 o 
  -4   0   2     5554.71     6164.48     88.83 o 
  -2   0   2    53788.71    46669.87    164.60 o 
   0   0   2     4604.47     3922.26    126.75 o 
   2   0   2      467.44      400.73     15.34 o 
   4   0   2      611.22      615.04     18.99 o 
   6   0   2      891.21      871.16     33.16 o 
   8   0   2      778.88      811.98     36.72 o 
  -8   1   2      335.98      344.53     15.81 o 
  -7   1   2       10.08        9.56      4.04 o 
  -6   1   2      599.56      565.97     13.65 o 
  -5   1   2      117.57      129.12      5.78 o 
  -4   1   2    17899.19    17717.46    162.21 o 
  -3   1   2      176.48      140.13      7.18 o 
  -2   1   2     4358.48     4360.24     63.47 o 
  -1   1   2     7654.34     6768.18     82.14 o 
   0   1   2       61.39       66.02      1.42 o 
   1   1   2      790.74      751.75     12.33 o 
   2   1   2      404.85      458.98      8.76 o 
   3   1   2      442.84      493.63      9.82 o 
   4   1   2        0.18        3.38      1.25 o 
   5   1   2      265.54      276.52     16.65 o 
   6   1   2       79.62      103.66     13.80 o 
   7   1   2     1640.41     1624.23     61.48 o 
   8   1   2        2.26        6.02      4.84 o 
  -8   2   2      124.25      123.27     20.01 o 
  -7   2   2      366.10      343.32     16.04 o 
  -6   2   2     5402.24     5546.85     76.59 o 
  -5   2   2       19.76       31.12      4.24 o 
  -4   2   2     7826.10     8024.89     89.02 o 
  -3   2   2     1729.34     1873.89     26.65 o 
  -2   2   2     1894.13     1728.62     17.49 o 
  -1   2   2    25783.74    22075.02    560.88 o 
   0   2   2     7875.44     7007.78    157.94 o 
   1   2   2        2.45        3.04      0.94 o 
   2   2   2      985.21     1026.38     17.35 o 
   3   2   2     1209.93     1268.10     21.73 o 
   4   2   2      312.08      282.34      5.79 o 
   5   2   2      533.39      472.60     16.01 o 
   6   2   2       12.89       15.96      4.63 o 
   7   2   2      656.71      629.02     22.98 o 
   8   2   2      154.88      204.18     17.14 o 
  -8   3   2      141.50      130.14     22.85 o 
  -7   3   2      685.54      630.67     23.83 o 
  -6   3   2     1057.43     1037.00     27.66 o 
  -5   3   2        5.99       11.43      2.87 o 
  -4   3   2      108.91       98.24     10.39 o 
  -3   3   2     4931.18     5166.10     55.96 o 
  -2   3   2      122.55      110.22      8.62 o 
  -1   3   2     1385.86     1423.80     29.54 o 
   0   3   2    17513.69    15266.84    366.81 o 
   1   3   2     7054.68     6549.06    141.43 o 
   2   3   2      618.24      582.75     11.18 o 
   3   3   2      594.85      615.56     12.53 o 
   4   3   2      824.54      808.94     17.22 o 
   5   3   2      679.66      669.58     21.04 o 
   6   3   2      891.67      831.28     20.38 o 
   7   3   2      123.72      116.00     21.54 o 
   8   3   2       41.85       25.83     11.88 o 
  -8   4   2      356.11      344.22     19.72 o 
  -7   4   2      336.35      344.57     16.72 o 
  -6   4   2       14.69       17.19      4.40 o 
  -5   4   2      616.21      657.11     14.18 o 
  -4   4   2     1492.42     1595.95     21.09 o 
  -3   4   2     1579.89     1671.19     33.85 o 
  -2   4   2     1188.71     1153.31     19.15 o 
  -1   4   2      287.53      292.65      6.32 o 
   0   4   2      306.92      338.07      6.71 o 
   1   4   2     1248.98     1217.67     36.82 o 
   2   4   2       31.82       57.89      7.01 o 
   3   4   2     4816.40     4866.17     41.05 o 
   4   4   2      835.06      789.93     12.64 o 
   5   4   2      142.75      163.87     20.32 o 
   6   4   2       59.95       65.33     13.97 o 
   7   4   2        6.35       11.51      4.32 o 
   8   4   2        5.83       16.51      6.66 o 
  -8   5   2      112.72      101.99     30.49 o 
  -7   5   2       63.82       78.21     16.29 o 
  -6   5   2       65.80       71.43     15.57 o 
  -5   5   2        7.36        4.72      1.66 o 
  -4   5   2      719.77      725.09     23.58 o 
  -3   5   2     1070.81     1138.76     28.08 o 
  -2   5   2      741.81      707.07     13.07 o 
  -1   5   2        0.88        3.00      1.57 o 
   0   5   2      758.71      740.13     13.04 o 
   1   5   2     4247.36     3991.67    102.87 o 
   2   5   2      275.99      277.85     14.54 o 
   3   5   2      295.93      289.79      6.42 o 
   4   5   2      284.25      288.31     11.52 o 
   5   5   2      491.84      471.11     16.34 o 
   6   5   2       19.49       26.95      6.94 o 
   7   5   2        3.95        3.55      6.77 o 
   8   5   2      114.21       95.85     29.41 o 
  -7   6   2       28.53       20.79      9.33 o 
  -6   6   2      287.91      296.73     50.79 o 
  -5   6   2      101.43      106.35     13.85 o 
  -4   6   2       30.10       48.60      6.75 o 
  -3   6   2     1238.77     1361.29     17.92 o 
  -2   6   2     4025.58     4098.07     48.47 o 
  -1   6   2     1791.08     1835.53     24.42 o 
   0   6   2      798.29      770.58     13.93 o 
   1   6   2     1746.17     1779.19     23.44 o 
   2   6   2     1404.41     1404.51     31.22 o 
   3   6   2     4628.67     4505.97     68.37 o 
   4   6   2        9.46        6.86      1.82 o 
   5   6   2       10.80        6.76      2.92 o 
   6   6   2        0.62        6.50      4.91 o 
   7   6   2        2.49        1.88      4.85 o 
  -7   7   2        0.85        5.71      4.47 o 
  -6   7   2      172.57      214.45     40.81 o 
  -5   7   2      262.35      249.41     17.96 o 
  -4   7   2       37.00       33.48      4.33 o 
  -3   7   2     1650.67     1679.77     26.39 o 
  -2   7   2      605.94      612.24     13.87 o 
  -1   7   2    12606.86    12680.00     96.72 o 
   0   7   2      394.28      402.76     10.65 o 
   1   7   2     1724.35     1696.14     22.52 o 
   2   7   2        0.47        2.69      1.86 o 
   3   7   2       16.63       13.79      3.95 o 
   4   7   2      130.39      156.31     18.89 o 
   5   7   2      902.09      980.06     43.27 o 
   6   7   2       16.66       30.26      6.84 o 
   7   7   2      207.90      232.05     22.59 o 
  -7   8   2      134.20      167.23     44.05 o 
  -6   8   2       77.24      100.40     32.37 o 
  -5   8   2      239.40      242.64     16.75 o 
  -4   8   2       94.97       91.68     12.20 o 
  -3   8   2      135.30      140.58     14.15 o 
  -2   8   2      782.83      833.44     20.85 o 
  -1   8   2      738.75      706.57     16.12 o 
   0   8   2       19.74       15.57      2.91 o 
   1   8   2     3078.56     3140.86     38.75 o 
   2   8   2       33.65       38.41      5.51 o 
   3   8   2      813.64      814.99     30.20 o 
   4   8   2       33.82       31.67      5.19 o 
   5   8   2      532.53      599.08     40.67 o 
   6   8   2       18.15       19.35      4.98 o 
   7   8   2      190.49      224.07     23.09 o 
  -7   9   2       20.56       13.10      9.40 o 
  -6   9   2       23.57       17.25      7.94 o 
  -5   9   2      163.06      144.49     21.92 o 
  -4   9   2        7.28       14.72      3.68 o 
  -3   9   2       24.27       26.87      4.02 o 
  -2   9   2      335.36      335.16     10.83 o 
  -1   9   2      539.02      534.58     13.14 o 
   0   9   2      336.21      322.90     12.46 o 
   1   9   2     1976.26     2048.83     26.48 o 
   2   9   2      138.93      139.27     10.47 o 
   3   9   2       47.13       48.29      6.84 o 
   4   9   2      104.80       87.61     12.44 o 
   5   9   2      592.26      634.60     46.14 o 
   6   9   2      131.12      149.94     30.60 o 
  -6  10   2      524.09      509.52     26.02 o 
  -5  10   2      445.14      373.79     16.19 o 
  -4  10   2      397.77      372.90     11.29 o 
  -3  10   2       20.50       25.58      4.90 o 
  -2  10   2       53.96       42.23      6.51 o 
  -1  10   2      408.86      450.58     10.48 o 
   0  10   2       80.33       82.03      9.93 o 
   1  10   2       33.35       30.48      6.83 o 
   2  10   2     2255.28     2222.54     32.02 o 
   3  10   2     1721.40     1680.78     31.03 o 
   4  10   2     1037.71     1117.53     32.94 o 
   5  10   2      382.33      372.29     24.26 o 
   6  10   2       11.04       11.05      5.87 o 
  -6  11   2      214.74      211.55     18.55 o 
  -5  11   2       37.30       29.33      8.09 o 
  -4  11   2       85.91       85.13     13.81 o 
  -3  11   2      177.87      152.99     17.52 o 
  -2  11   2       25.55       20.88      4.90 o 
  -1  11   2      206.57      201.03     12.40 o 
   0  11   2      107.83      116.23     14.99 o 
   1  11   2      733.34      750.40     18.71 o 
   2  11   2     1067.44      936.86     21.71 o 
   3  11   2       27.71       26.60      6.46 o 
   4  11   2      959.13     1020.24     22.90 o 
   5  11   2      176.77      177.88     20.78 o 
  -5  12   2       35.05       33.32     10.66 o 
  -4  12   2      252.09      236.46     15.31 o 
  -3  12   2      211.91      196.69     29.94 o 
  -2  12   2      609.38      588.56     26.99 o 
  -1  12   2      111.68      115.79     15.36 o 
   0  12   2      542.97      556.40     12.93 o 
   1  12   2      143.17      140.80     17.61 o 
   2  12   2      328.20      294.33     13.89 o 
   3  12   2      971.13      996.45     22.81 o 
   4  12   2      476.87      477.37     14.64 o 
   5  12   2      378.40      370.85     20.23 o 
  -4  13   2      589.10      615.52     24.76 o 
  -3  13   2       19.77       10.76      5.05 o 
  -2  13   2      113.11      108.92     18.32 o 
  -1  13   2       89.48       87.11     14.52 o 
   0  13   2       95.85       91.60     13.97 o 
   1  13   2      498.98      494.65     17.53 o 
   2  13   2        6.34        8.47      3.57 o 
   3  13   2       96.71       83.32     12.67 o 
   4  13   2       60.29       40.52      7.78 o 
  -3  14   2       90.68       71.55     12.59 o 
  -2  14   2       25.36       29.66      6.15 o 
  -1  14   2        7.48       15.54      7.80 o 
   0  14   2      371.84      381.92     12.35 o 
   1  14   2      474.67      458.64     22.17 o 
   2  14   2        0.36        4.57      2.94 o 
   3  14   2       17.75       14.26      5.11 o 
  -2  15   2      117.02       99.75     26.55 o 
  -1  15   2        1.29        6.78      4.76 o 
   0  15   2       77.25       74.41     11.33 o 
   1  15   2        3.65       15.38      5.07 o 
   2  15   2      405.48      360.23     15.41 o 
  -7   0   3      651.95      615.77     36.50 o 
  -5   0   3      707.71      697.44     26.46 o 
  -3   0   3    12968.18    12421.59    498.48 o 
  -1   0   3     1524.90     1578.10     38.27 o 
   1   0   3      362.50      340.84      9.52 o 
   3   0   3     3253.61     3085.87     48.79 o 
   5   0   3      175.21      153.82     38.12 o 
   7   0   3      668.56      628.16     33.08 o 
  -8   1   3       79.53       66.70     16.37 o 
  -7   1   3      318.11      339.08     13.74 o 
  -6   1   3      295.50      313.15     12.21 o 
  -5   1   3      357.68      342.22     11.34 o 
  -4   1   3      203.75      183.51      6.21 o 
  -3   1   3      222.00      227.02      6.15 o 
  -2   1   3    15552.01    14287.69    137.90 o 
  -1   1   3     1475.09     1489.21     21.94 o 
   0   1   3     1983.17     1762.70     27.65 o 
   1   1   3     8370.89     7520.89    128.69 o 
   2   1   3     1127.37     1068.88     18.57 o 
   3   1   3     1220.51     1269.68     24.24 o 
   4   1   3        7.48        5.48      1.64 o 
   5   1   3      950.07      977.55     25.44 o 
   6   1   3      324.13      339.44     24.62 o 
   7   1   3        5.85        4.47      4.17 o 
   8   1   3      595.27      623.65     25.92 o 
  -8   2   3       88.55       74.47     15.56 o 
  -7   2   3       57.01       53.31      9.88 o 
  -6   2   3     1416.44     1411.38     48.51 o 
  -5   2   3      278.31      288.13      8.52 o 
  -4   2   3      450.97      375.71     14.21 o 
  -3   2   3      367.34      458.83      9.45 o 
  -2   2   3      516.46      672.40     23.08 o 
  -1   2   3     6244.23     5634.55     47.08 o 
   0   2   3      208.10      205.49      3.92 o 
   1   2   3     5144.99     4719.32     75.20 o 
   2   2   3     1345.54     1365.34     15.93 o 
   3   2   3     3341.67     3318.63     26.39 o 
   4   2   3       21.36       24.91      3.53 o 
   5   2   3       19.70       31.31      5.31 o 
   6   2   3     1089.46     1065.51     26.08 o 
   7   2   3       33.94       36.43      6.84 o 
   8   2   3       42.71       33.06     15.64 o 
  -8   3   3      205.09      201.85     19.75 o 
  -7   3   3     1058.79     1027.40     23.76 o 
  -6   3   3      181.93      176.07     12.69 o 
  -5   3   3      545.21      597.54     13.17 o 
  -4   3   3     2496.44     2566.80     43.72 o 
  -3   3   3     1903.80     2085.96     39.55 o 
  -2   3   3     3598.31     3752.66     45.63 o 
  -1   3   3    15251.69    14025.14    125.77 o 
   0   3   3      842.01      806.19     14.88 o 
   1   3   3     6461.17     6123.65    134.74 o 
   2   3   3     3557.87     3532.21     33.85 o 
   3   3   3     1925.28     1843.43     17.73 o 
   4   3   3      269.49      289.72      6.72 o 
   5   3   3        0.36        5.33      2.62 o 
   6   3   3      615.90      613.11     19.09 o 
   7   3   3        1.34        5.43      4.69 o 
   8   3   3      110.18       98.62     29.32 o 
  -8   4   3      933.58      925.89     39.66 o 
  -7   4   3      127.22      108.42     27.24 o 
  -6   4   3      101.62       87.25     18.19 o 
  -5   4   3     3091.76     3205.86     45.96 o 
  -4   4   3        0.03        3.14      1.35 o 
  -3   4   3       37.71       39.77      4.86 o 
  -2   4   3     2625.57     2618.30     26.40 o 
  -1   4   3     5057.20     4764.62     77.75 o 
   0   4   3      239.18      246.50      5.42 o 
   1   4   3     8970.70     8392.75    190.63 o 
   2   4   3     1454.45     1461.03     16.29 o 
   3   4   3      142.66      134.77      6.40 o 
   4   4   3      785.80      854.91     14.86 o 
   5   4   3        6.60        5.10      3.27 o 
   6   4   3      411.80      410.87     22.35 o 
   7   4   3        0.04        4.11      4.99 o 
   8   4   3       17.77       13.31      8.23 o 
  -8   5   3      205.97      220.17     52.46 o 
  -7   5   3       52.38       53.90     12.76 o 
  -6   5   3      347.92      359.98     22.17 o 
  -5   5   3      185.45      219.83     15.00 o 
  -4   5   3     2270.37     2416.44     33.48 o 
  -3   5   3      605.31      660.52     14.15 o 
  -2   5   3     1586.38     1652.33     35.90 o 
  -1   5   3    12717.35    12168.64    112.84 o 
   0   5   3      507.31      480.50     11.85 o 
   1   5   3     1634.04     1731.41     45.51 o 
   2   5   3      450.28      414.56      9.18 o 
   3   5   3      219.69      198.92      8.83 o 
   4   5   3     5519.07     5555.89    109.88 o 
   5   5   3       57.25       49.97      9.39 o 
   6   5   3      401.26      389.37     17.53 o 
   7   5   3       15.76       15.26      5.00 o 
  -7   6   3        0.30        6.45      5.97 o 
  -6   6   3      163.13      188.18     19.01 o 
  -5   6   3       62.04       80.15     10.29 o 
  -4   6   3     1046.24     1000.98     20.40 o 
  -3   6   3     3371.09     3319.63     55.15 o 
  -2   6   3     6513.80     6687.36     50.01 o 
  -1   6   3      588.49      559.16     11.33 o 
   0   6   3      431.88      501.72     10.44 o 
   1   6   3      153.01      191.91      3.36 o 
   2   6   3      528.22      507.29     27.37 o 
   3   6   3     1324.02     1272.92     21.80 o 
   4   6   3       10.10       14.00      2.95 o 
   5   6   3      689.83      707.73     31.45 o 
   6   6   3      211.21      213.20     14.18 o 
   7   6   3      218.57      193.34     21.89 o 
  -7   7   3       11.94       27.67     13.21 o 
  -6   7   3     1460.67     1650.27    164.94 o 
  -5   7   3       77.80       77.24     13.03 o 
  -4   7   3      330.09      325.69      9.31 o 
  -3   7   3      382.25      365.99     13.09 o 
  -2   7   3      301.66      344.45      7.02 o 
  -1   7   3      236.89      280.61      8.07 o 
   0   7   3      154.11      165.81      5.03 o 
   1   7   3      106.16      105.58      4.05 o 
   2   7   3       51.55       46.15      6.15 o 
   3   7   3       18.56       27.13      4.00 o 
   4   7   3      589.30      626.41     34.50 o 
   5   7   3      912.28      884.23     23.75 o 
   6   7   3        9.53       12.58      4.61 o 
   7   7   3     1190.53     1192.26     40.53 o 
  -7   8   3        0.45        2.77      3.49 o 
  -6   8   3       76.11       59.12     17.09 o 
  -5   8   3      182.77      180.75     26.76 o 
  -4   8   3     3009.19     2984.77     63.73 o 
  -3   8   3       49.37       59.81      8.13 o 
  -2   8   3      178.72      172.68      8.16 o 
  -1   8   3       16.66       18.65      2.77 o 
   0   8   3     1476.36     1488.43     18.17 o 
   1   8   3      197.29      158.71     12.07 o 
   2   8   3       16.93       25.63      3.57 o 
   3   8   3       39.22       53.16      7.06 o 
   4   8   3      415.59      463.28     27.13 o 
   5   8   3       88.92      122.94     19.84 o 
   6   8   3      619.94      719.80     42.39 o 
   7   8   3      113.66      106.60     21.55 o 
  -7   9   3       58.38       40.53     17.39 o 
  -6   9   3      977.62      937.37     22.60 o 
  -5   9   3        0.88        2.55      2.22 o 
  -4   9   3       28.15       29.59      6.04 o 
  -3   9   3      222.31      238.06      8.93 o 
  -2   9   3      193.01      198.28     10.82 o 
  -1   9   3      788.00      745.42     14.87 o 
   0   9   3       88.39       93.89     10.26 o 
   1   9   3      266.52      270.49     10.37 o 
   2   9   3      539.26      553.02     15.26 o 
   3   9   3      929.69      905.38     18.64 o 
   4   9   3      587.07      676.24     36.45 o 
   5   9   3      157.57      160.35     26.21 o 
   6   9   3      930.79     1075.36    102.32 o 
  -6  10   3       54.63       45.86      8.95 o 
  -5  10   3       61.62       59.62     12.72 o 
  -4  10   3      108.39       99.66     14.73 o 
  -3  10   3      832.44      868.13     26.30 o 
  -2  10   3      219.40      223.81      8.41 o 
  -1  10   3      164.60      192.92      8.04 o 
   0  10   3      456.94      494.99     11.11 o 
   1  10   3       55.95       55.14      7.83 o 
   2  10   3     2987.74     3081.36     42.47 o 
   3  10   3      513.28      500.00     25.24 o 
   4  10   3        7.30        9.06      4.39 o 
   5  10   3       48.81       41.40     10.09 o 
   6  10   3      585.21      679.39     91.90 o 
  -6  11   3        5.41        4.83      3.19 o 
  -5  11   3        0.50        5.15      4.47 o 
  -4  11   3      254.94      280.94     14.28 o 
  -3  11   3      186.45      196.01     25.63 o 
  -2  11   3      270.81      251.58      9.63 o 
  -1  11   3      122.79      114.12      9.02 o 
   0  11   3       17.23       27.35      4.06 o 
   1  11   3      414.19      404.74     12.42 o 
   2  11   3      589.91      590.70     20.60 o 
   3  11   3       98.24      100.13     13.33 o 
   4  11   3      451.22      461.14     23.32 o 
   5  11   3       31.90       20.63      6.47 o 
  -5  12   3       65.05       71.10     13.90 o 
  -4  12   3        0.03        7.30      4.91 o 
  -3  12   3       50.29       53.36     10.58 o 
  -2  12   3      241.41      281.07     40.26 o 
  -1  12   3      264.31      268.07     14.58 o 
   0  12   3      610.14      619.59     21.29 o 
   1  12   3      636.79      631.39     16.80 o 
   2  12   3       38.60       36.54      6.23 o 
   3  12   3      150.25      135.58     20.10 o 
   4  12   3       66.72       44.21     11.35 o 
   5  12   3       40.25       29.93      8.60 o 
  -4  13   3       70.69       66.24     16.79 o 
  -3  13   3       17.42       18.67      8.13 o 
  -2  13   3      451.44      501.08     33.76 o 
  -1  13   3      345.17      334.92     17.93 o 
   0  13   3      284.54      275.03     13.98 o 
   1  13   3      481.07      456.93     16.91 o 
   2  13   3      148.31      119.19     17.53 o 
   3  13   3      875.69      840.81     19.53 o 
   4  13   3       52.01       44.46      9.60 o 
  -3  14   3     1235.00     1211.93     48.18 o 
  -2  14   3      740.73      718.00     41.52 o 
  -1  14   3        0.69        5.31      3.56 o 
   0  14   3      446.84      449.60     17.12 o 
   1  14   3     1000.15     1001.77     23.35 o 
   2  14   3        2.14        4.33      3.41 o 
   3  14   3      692.50      629.58     21.70 o 
  -2  15   3       95.81       79.36     17.53 o 
  -1  15   3     2000.77     2154.40     37.91 o 
   0  15   3       10.84        7.75      5.66 o 
   1  15   3       19.28       23.06      4.75 o 
   2  15   3       14.65       12.54      3.92 o 
  -8   0   4      345.61      373.55     32.97 o 
  -6   0   4        1.83        4.18      2.83 o 
  -4   0   4     1323.66     1295.89     34.09 o 
  -2   0   4    18764.59    17939.73    206.79 o 
   0   0   4        2.58        0.71      1.14 o 
   2   0   4     4401.42     4307.25     71.16 o 
   4   0   4       35.33       58.75     11.93 o 
   6   0   4     8660.38     8735.12    193.94 o 
   8   0   4       40.45       40.34     16.01 o 
  -8   1   4      320.84      324.70     16.51 o 
  -7   1   4       87.64       81.15     17.67 o 
  -6   1   4      912.38      985.00     20.62 o 
  -5   1   4     1024.26     1088.88     15.33 o 
  -4   1   4       77.96       85.28      5.23 o 
  -3   1   4     1520.27     1556.50     16.86 o 
  -2   1   4        1.94        2.61      0.76 o 
  -1   1   4        0.30        1.54      0.49 o 
   0   1   4     1589.33     1440.15     24.02 o 
   1   1   4      493.27      536.24     13.35 o 
   2   1   4     1905.28     1943.08     20.52 o 
   3   1   4     2112.28     1935.85     44.08 o 
   4   1   4     3628.74     3641.42     51.30 o 
   5   1   4      277.96      281.76     28.18 o 
   6   1   4      101.95       98.08     15.26 o 
   7   1   4       36.13       28.40      5.50 o 
   8   1   4      676.02      741.38     24.90 o 
  -8   2   4      952.40      882.30     25.75 o 
  -7   2   4      196.15      182.06      9.77 o 
  -6   2   4      811.32      794.68     18.31 o 
  -5   2   4       72.39       86.00      9.40 o 
  -4   2   4     1155.99     1104.96     21.72 o 
  -3   2   4      445.27      406.11      8.68 o 
  -2   2   4     1263.75     1266.03     29.36 o 
  -1   2   4      287.69      273.71      5.85 o 
   0   2   4     4630.54     4279.21     91.33 o 
   1   2   4      118.24      120.72      3.20 o 
   2   2   4      162.50      144.85      4.38 o 
   3   2   4     1009.61     1013.90     18.68 o 
   4   2   4     1246.53     1161.31     34.54 o 
   5   2   4      578.03      578.58     17.65 o 
   6   2   4       27.92       24.91      5.73 o 
   7   2   4     1078.35     1072.85     32.12 o 
   8   2   4      511.74      454.15     22.30 o 
  -8   3   4      300.70      254.52     18.52 o 
  -7   3   4       21.60       21.75      6.79 o 
  -6   3   4       87.18       72.00     10.19 o 
  -5   3   4        7.42       11.81      2.33 o 
  -4   3   4       34.62       33.55      3.98 o 
  -3   3   4       45.17       54.55      6.49 o 
  -2   3   4       27.55       30.47      3.52 o 
  -1   3   4       15.50       19.79      2.17 o 
   0   3   4     3644.79     3555.20     47.13 o 
   1   3   4       86.13       89.53      5.49 o 
   2   3   4     4279.35     4058.65     39.34 o 
   3   3   4      827.18      881.85     19.54 o 
   4   3   4     1358.57     1329.09     26.86 o 
   5   3   4       32.95       32.68      5.79 o 
   6   3   4       20.53       13.21      3.45 o 
   7   3   4       17.10        8.67      6.57 o 
   8   3   4      205.75      199.62     45.27 o 
  -8   4   4        0.45        7.80      7.62 o 
  -7   4   4      183.32      185.35     31.55 o 
  -6   4   4       85.22       82.15     10.82 o 
  -5   4   4       49.10       60.45      8.17 o 
  -4   4   4      822.09      805.17     39.91 o 
  -3   4   4      681.45      581.13     11.39 o 
  -2   4   4     1525.69     1488.31     18.56 o 
  -1   4   4     2628.31     2735.38     51.12 o 
   0   4   4     2802.18     2848.77     38.25 o 
   1   4   4     2833.39     2998.65     40.84 o 
   2   4   4     1903.14     1862.85     18.77 o 
   3   4   4      842.08      928.03     19.07 o 
   4   4   4        9.51       11.60      2.13 o 
   5   4   4      292.51      324.80     13.57 o 
   6   4   4     1206.09     1248.23     36.57 o 
   7   4   4        1.44        9.24      4.73 o 
   8   4   4       15.99       11.06      8.70 o 
  -8   5   4      164.99      167.66     43.93 o 
  -7   5   4      219.83      244.33     53.01 o 
  -6   5   4      603.28      600.31     40.19 o 
  -5   5   4        9.15        7.92      2.25 o 
  -4   5   4      113.53      124.42      7.79 o 
  -3   5   4       11.14       10.60      2.00 o 
  -2   5   4     2628.24     2714.93     42.64 o 
  -1   5   4     7925.92     7536.02    130.86 o 
   0   5   4      385.13      400.90      8.19 o 
   1   5   4       34.82       56.31      5.42 o 
   2   5   4      134.92      129.40      4.45 o 
   3   5   4        0.06        2.23      1.41 o 
   4   5   4       22.69       15.11      2.56 o 
   5   5   4        2.03        7.00      4.35 o 
   6   5   4      135.29      119.79     26.07 o 
   7   5   4       56.24       60.52     12.63 o 
  -7   6   4       21.87       30.71     13.17 o 
  -6   6   4      179.20      197.91     38.56 o 
  -5   6   4     2205.19     2252.47     37.78 o 
  -4   6   4      124.26      128.19      6.87 o 
  -3   6   4     4300.56     4413.94     61.57 o 
  -2   6   4        4.57        5.75      1.62 o 
  -1   6   4     1990.67     2151.39     28.34 o 
   0   6   4      458.77      441.59      9.10 o 
   1   6   4     4123.18     3859.59     32.31 o 
   2   6   4        8.52       19.78      2.70 o 
   3   6   4        6.20        9.63      1.96 o 
   4   6   4        5.24        7.19      2.60 o 
   5   6   4        0.88        4.48      4.39 o 
   6   6   4      399.26      397.38     20.08 o 
   7   6   4       84.91       70.53     17.34 o 
  -7   7   4      385.53      519.26    103.12 o 
  -6   7   4        7.98        6.15      4.57 o 
  -5   7   4      699.80      666.41     21.87 o 
  -4   7   4     1083.52     1109.39     20.56 o 
  -3   7   4     3772.92     3875.26     50.60 o 
  -2   7   4        1.98        2.77      1.74 o 
  -1   7   4     3133.49     3240.13     64.37 o 
   0   7   4      113.92      100.78      5.87 o 
   1   7   4        4.97        4.39      1.65 o 
   2   7   4      201.45      257.85     15.16 o 
   3   7   4      384.65      386.40     19.25 o 
   4   7   4      114.93      124.65     15.74 o 
   5   7   4      429.25      456.31     18.50 o 
   6   7   4       27.39       26.64      7.16 o 
   7   7   4       85.65       79.85     20.96 o 
  -7   8   4       90.43       73.67     18.25 o 
  -6   8   4        4.86       10.26      5.36 o 
  -5   8   4     2811.41     2946.69     68.36 o 
  -4   8   4       25.96       23.10      4.04 o 
  -3   8   4       98.05       91.71      9.22 o 
  -2   8   4      303.65      296.83     12.89 o 
  -1   8   4      225.75      254.09      8.46 o 
   0   8   4       41.73       46.97      5.74 o 
   1   8   4     1570.12     1495.43     23.33 o 
   2   8   4      245.97      236.16      8.94 o 
   3   8   4        9.88       13.22      3.25 o 
   4   8   4        3.25        5.68      2.61 o 
   5   8   4      391.27      447.43     22.52 o 
   6   8   4      753.81      783.91     72.78 o 
   7   8   4        5.32       13.82      6.43 o 
  -7   9   4      295.78      261.81     23.22 o 
  -6   9   4       25.24       19.80      7.36 o 
  -5   9   4       21.56       18.21      5.14 o 
  -4   9   4       83.69       85.29     13.09 o 
  -3   9   4      417.86      418.35     18.42 o 
  -2   9   4      613.69      590.37     12.65 o 
  -1   9   4     1485.50     1392.49     18.98 o 
   0   9   4     1496.33     1463.89     20.49 o 
   1   9   4      893.44      879.14     18.94 o 
   2   9   4      531.35      583.65     14.21 o 
   3   9   4     1207.22     1196.77     27.25 o 
   4   9   4        5.78        5.67      3.38 o 
   5   9   4      157.92      176.34     27.66 o 
   6   9   4      188.71      218.90     33.85 o 
  -6  10   4        8.11        6.67      4.84 o 
  -5  10   4       34.60       16.65      4.09 o 
  -4  10   4       41.27       34.39      7.48 o 
  -3  10   4     1072.84     1027.93     24.08 o 
  -2  10   4      310.42      302.95     12.01 o 
  -1  10   4      456.89      437.46     17.78 o 
   0  10   4     1181.44     1120.13     21.84 o 
   1  10   4      975.33      935.15     18.82 o 
   2  10   4        0.04        4.50      2.50 o 
   3  10   4      123.13      118.31     16.83 o 
   4  10   4        4.58        4.03      2.26 o 
   5  10   4      182.34      190.88     36.78 o 
   6  10   4       40.80       60.20     19.97 o 
  -6  11   4      122.12       97.66     22.53 o 
  -5  11   4      114.66      105.73     21.80 o 
  -4  11   4      102.55      107.96     21.18 o 
  -3  11   4      237.33      223.46     17.16 o 
  -2  11   4       20.89       25.34      5.39 o 
  -1  11   4     1189.03     1210.43     43.55 o 
   0  11   4       29.52       34.52      5.82 o 
   1  11   4     1183.32     1165.62     41.07 o 
   2  11   4      311.32      300.47     13.26 o 
   3  11   4       31.56       25.52      5.58 o 
   4  11   4      742.17      715.59     22.96 o 
   5  11   4        1.30        4.52      4.08 o 
  -5  12   4        4.17        4.19      4.15 o 
  -4  12   4       54.89       45.18     11.27 o 
  -3  12   4      357.16      392.91     51.33 o 
  -2  12   4      241.13      266.91     38.33 o 
  -1  12   4       35.33       33.72      7.36 o 
   0  12   4       25.88       23.14      4.06 o 
   1  12   4      995.95     1014.76     33.05 o 
   2  12   4      170.50      182.88     13.24 o 
   3  12   4      206.78      155.07     23.81 o 
   4  12   4       25.64       17.94      4.24 o 
   5  12   4       68.11       49.54     12.94 o 
  -4  13   4      196.92      179.47     36.19 o 
  -3  13   4       11.98        7.73      4.04 o 
  -2  13   4       68.65       75.96     15.67 o 
  -1  13   4     1049.48     1091.49     30.29 o 
   0  13   4        0.91        6.88      3.12 o 
   1  13   4      348.82      323.87     13.24 o 
   2  13   4      320.62      343.09     14.35 o 
   3  13   4      425.93      398.30     18.58 o 
   4  13   4      159.33      141.72     23.97 o 
  -3  14   4      381.99      397.69     23.74 o 
  -2  14   4      292.01      304.97     17.71 o 
  -1  14   4      123.27      121.17     21.04 o 
   0  14   4       55.02       52.71     13.01 o 
   1  14   4      442.15      425.83     24.21 o 
   2  14   4      174.16      155.95     21.27 o 
   3  14   4        0.26        2.16      3.72 o 
  -2  15   4        0.66        5.05      3.89 o 
  -1  15   4        1.54        6.96      4.64 o 
   0  15   4      108.45       95.35     14.29 o 
   1  15   4       11.38       19.42      9.31 o 
  -7   0   5        1.87        6.13      5.12 o 
  -5   0   5     1246.24     1209.31     29.33 o 
  -3   0   5     6513.59     6889.26    104.41 o 
  -1   0   5     4908.17     4540.43     94.90 o 
   1   0   5    10841.00     9531.37    323.09 o 
   3   0   5      432.98      421.10     19.13 o 
   5   0   5     1631.04     1698.51     45.49 o 
   7   0   5      216.99      175.72     50.23 o 
  -8   1   5       92.79      102.08     10.87 o 
  -7   1   5      809.70      839.00     29.92 o 
  -6   1   5      355.95      328.39      7.75 o 
  -5   1   5      555.49      548.30     12.05 o 
  -4   1   5     8568.27     9039.74    134.78 o 
  -3   1   5     2057.95     1996.79     29.41 o 
  -2   1   5     1764.95     1585.75     24.27 o 
  -1   1   5     5171.22     4924.77     75.22 o 
   0   1   5        4.48        9.57      1.35 o 
   1   1   5      648.38      607.64     10.71 o 
   2   1   5        0.12        3.46      1.24 o 
   3   1   5      106.76      103.05     11.76 o 
   4   1   5     1926.44     2037.80     39.12 o 
   5   1   5       58.51       53.88      9.03 o 
   6   1   5       17.75       24.17      5.03 o 
   7   1   5      298.20      320.23     25.99 o 
   8   1   5       25.90       23.90      5.44 o 
  -8   2   5      272.31      249.52     16.84 o 
  -7   2   5      199.23      188.38     12.74 o 
  -6   2   5        9.04        9.10      2.21 o 
  -5   2   5      944.45      904.23     13.47 o 
  -4   2   5     1282.06     1492.80     17.94 o 
  -3   2   5       82.29       70.29      8.08 o 
  -2   2   5     6017.50     5871.62     95.14 o 
  -1   2   5     9499.14     9288.00    209.63 o 
   0   2   5     3951.39     3813.04     51.31 o 
   1   2   5      208.07      196.05      5.89 o 
   2   2   5     3613.89     3750.41     51.01 o 
   3   2   5      544.97      546.02     11.51 o 
   4   2   5     4131.72     4278.05     69.47 o 
   5   2   5      323.24      294.94     18.59 o 
   6   2   5      635.12      605.44     19.10 o 
   7   2   5        4.40        6.29      4.10 o 
   8   2   5       12.67       14.68      7.41 o 
  -8   3   5       19.54       22.28     10.71 o 
  -7   3   5        2.54        6.25      2.67 o 
  -6   3   5      459.53      479.96      9.75 o 
  -5   3   5     3519.00     3686.51     41.27 o 
  -4   3   5      789.66      917.38     29.53 o 
  -3   3   5     8903.19     8770.60    326.55 o 
  -2   3   5        6.07        3.92      0.90 o 
  -1   3   5      259.79      283.01     10.15 o 
   0   3   5     8103.54     8105.93    178.52 o 
   1   3   5      474.90      579.21     10.77 o 
   2   3   5     2166.17     2105.34     22.33 o 
   3   3   5      207.44      219.64      6.29 o 
   4   3   5        5.58       10.64      2.69 o 
   5   3   5      209.14      204.13     13.99 o 
   6   3   5       12.61       12.95      4.56 o 
   7   3   5      321.99      317.21     57.65 o 
   8   3   5       18.42       12.03      5.99 o 
  -8   4   5      257.64      312.14     25.83 o 
  -7   4   5      174.55      125.17     35.23 o 
  -6   4   5     1546.07     1550.53     31.34 o 
  -5   4   5     2444.81     2625.20     38.59 o 
  -4   4   5        7.43        7.71      1.64 o 
  -3   4   5      253.12      223.74      5.20 o 
  -2   4   5       89.47       96.86      5.70 o 
  -1   4   5       51.81       69.27      2.29 o 
   0   4   5     8900.67     8389.65    153.60 o 
   1   4   5      420.46      445.84      9.68 o 
   2   4   5      295.57      284.95      5.94 o 
   3   4   5      636.12      650.18     14.77 o 
   4   4   5       95.95      105.86     12.92 o 
   5   4   5       17.74       19.49      5.48 o 
   6   4   5      465.49      527.06     19.17 o 
   7   4   5       97.50      105.77     23.27 o 
  -8   5   5      255.06      325.17     77.52 o 
  -7   5   5      509.82      660.00     92.94 o 
  -6   5   5      649.75      722.45     44.78 o 
  -5   5   5      107.18      116.08     10.93 o 
  -4   5   5      539.71      551.04     14.87 o 
  -3   5   5      357.17      352.67      5.78 o 
  -2   5   5     1309.89     1197.18     27.86 o 
  -1   5   5      246.54      247.32      7.42 o 
   0   5   5      473.85      477.90     10.95 o 
   1   5   5     4153.64     4542.69     71.11 o 
   2   5   5      757.75      700.13     13.98 o 
   3   5   5      175.88      197.60      6.84 o 
   4   5   5      104.22      137.77     16.78 o 
   5   5   5      184.73      200.26     26.04 o 
   6   5   5       96.70       91.92     19.51 o 
   7   5   5     1263.25     1225.44     32.55 o 
  -7   6   5        0.09        6.72      7.57 o 
  -6   6   5      280.38      279.49     31.37 o 
  -5   6   5     1454.37     1418.03     53.22 o 
  -4   6   5        0.41        4.03      1.82 o 
  -3   6   5      226.60      266.14      9.40 o 
  -2   6   5       34.68       29.67      4.41 o 
  -1   6   5      799.93      835.13     15.51 o 
   0   6   5     3118.43     3095.55     23.82 o 
   1   6   5     2283.63     2581.34     92.98 o 
   2   6   5     1831.91     1917.41     22.95 o 
   3   6   5     4517.92     4632.36     59.70 o 
   4   6   5      121.60      104.68     14.21 o 
   5   6   5     1260.30     1248.79     57.15 o 
   6   6   5     1320.34     1255.15     49.81 o 
   7   6   5      420.52      423.52     34.58 o 
  -7   7   5      144.11      135.83     27.83 o 
  -6   7   5        0.83        3.83      3.53 o 
  -5   7   5      875.54      864.10     17.08 o 
  -4   7   5      795.39      769.77     22.88 o 
  -3   7   5      393.68      401.44     12.60 o 
  -2   7   5      727.49      746.39     16.16 o 
  -1   7   5        5.83        4.97      1.29 o 
   0   7   5      157.34      150.43      4.86 o 
   1   7   5     1092.45     1095.67     32.32 o 
   2   7   5     3434.45     3581.76     74.20 o 
   3   7   5      806.91      796.60     18.73 o 
   4   7   5      142.92      121.63     10.31 o 
   5   7   5     1239.86     1181.30     34.91 o 
   6   7   5      863.91      841.40     38.69 o 
   7   7   5       46.09       38.55     15.32 o 
  -7   8   5       49.97       57.04     16.59 o 
  -6   8   5      342.09      329.70     13.35 o 
  -5   8   5      272.03      247.46     20.32 o 
  -4   8   5      129.98      129.07     17.00 o 
  -3   8   5       90.26       93.97     14.59 o 
  -2   8   5      539.15      522.04     16.02 o 
  -1   8   5     1083.51     1052.81     20.56 o 
   0   8   5      357.42      362.99     10.67 o 
   1   8   5       20.26       21.43      3.31 o 
   2   8   5      197.87      189.22     10.91 o 
   3   8   5      164.74      209.29     22.55 o 
   4   8   5     3108.74     3245.34     67.34 o 
   5   8   5       32.81       30.56      7.14 o 
   6   8   5        0.36        8.23      6.01 o 
  -6   9   5       10.59        5.40      3.76 o 
  -5   9   5        5.60        5.35      2.45 o 
  -4   9   5      473.28      445.42     14.06 o 
  -3   9   5        0.07        4.42      3.53 o 
  -2   9   5      596.12      574.76     15.81 o 
  -1   9   5        4.75        7.43      1.49 o 
   0   9   5      793.07      835.80     14.40 o 
   1   9   5       28.06       27.86      3.97 o 
   2   9   5     1294.55     1350.41     27.18 o 
   3   9   5      683.53      641.92     26.39 o 
   4   9   5      347.28      378.15     26.32 o 
   5   9   5      109.35      101.59     22.03 o 
   6   9   5       17.97       19.64     11.47 o 
  -6  10   5        6.82        4.89      4.84 o 
  -5  10   5      502.91      490.30     21.73 o 
  -4  10   5        2.49        4.22      3.90 o 
  -3  10   5      142.53      161.26     22.91 o 
  -2  10   5        2.52        4.22      4.29 o 
  -1  10   5      781.92      776.24     17.64 o 
   0  10   5     3943.59     3973.60     75.56 o 
   1  10   5      825.54      797.32     13.13 o 
   2  10   5      495.98      510.35     12.39 o 
   3  10   5        9.53       14.23      3.33 o 
   4  10   5      326.87      319.67     16.19 o 
   5  10   5      238.44      263.63     21.65 o 
   6  10   5      255.24      326.17     74.65 o 
  -6  11   5       26.77       25.44     10.15 o 
  -5  11   5      276.78      287.46     13.34 o 
  -4  11   5      361.23      354.08     18.15 o 
  -3  11   5      162.51      162.36     26.59 o 
  -2  11   5      636.93      620.36     38.81 o 
  -1  11   5       32.55       33.72      6.51 o 
   0  11   5        5.08        6.53      2.18 o 
   1  11   5      182.38      175.73      9.69 o 
   2  11   5      748.89      753.41     18.99 o 
   3  11   5       13.76       16.14      3.82 o 
   4  11   5      381.39      366.50     18.79 o 
   5  11   5       68.58       80.54     15.42 o 
  -5  12   5      218.73      202.61     24.13 o 
  -4  12   5      118.85       88.14     20.02 o 
  -3  12   5      136.14      114.43     19.19 o 
  -2  12   5      133.85      130.22     22.88 o 
  -1  12   5     2060.87     2170.30     94.97 o 
   0  12   5      143.13      186.87     23.32 o 
   1  12   5      263.65      247.50     12.50 o 
   2  12   5       97.92       82.15     11.62 o 
   3  12   5      173.12      159.90     11.22 o 
   4  12   5        8.49       11.26      4.08 o 
   5  12   5       40.76       47.08     13.32 o 
  -4  13   5        0.09        4.98      3.38 o 
  -3  13   5      967.57     1008.00     26.99 o 
  -2  13   5      110.81      118.31     18.46 o 
  -1  13   5        0.10        4.17      5.07 o 
   0  13   5       20.05       19.47      5.87 o 
   1  13   5       33.03       37.54      7.06 o 
   2  13   5      344.87      334.92     28.67 o 
   3  13   5       18.92       18.37      6.09 o 
   4  13   5      404.59      370.56     14.43 o 
  -3  14   5       14.16       10.29      5.91 o 
  -2  14   5       20.91       18.65      5.78 o 
  -1  14   5       57.28       75.71     14.13 o 
   0  14   5      102.40       78.93     17.69 o 
   1  14   5      375.03      329.26     43.88 o 
   2  14   5      308.25      321.43     25.75 o 
   3  14   5      767.24      787.86     23.99 o 
  -1  15   5     1331.95     1356.78     30.52 o 
   0  15   5      154.92      152.35     29.85 o 
   1  15   5        3.42        3.84      6.31 o 
  -8   0   6       19.97       17.22      9.44 o 
  -6   0   6     3005.95     2976.59     51.11 o 
  -4   0   6     2060.01     2026.35     38.18 o 
  -2   0   6    11282.95    10326.23    160.90 o 
   0   0   6     9420.77     8378.14    169.93 o 
   2   0   6       28.97       20.77      2.96 o 
   4   0   6     4179.89     4282.32     92.88 o 
   6   0   6       83.33       83.45     21.96 o 
   8   0   6        0.21        9.98      6.22 o 
  -8   1   6       36.23       25.49      8.50 o 
  -7   1   6      143.20      113.92      7.40 o 
  -6   1   6     1666.28     1694.10     25.07 o 
  -5   1   6      105.52       98.29      7.21 o 
  -4   1   6      691.24      676.03     14.41 o 
  -3   1   6      627.72      595.55     12.68 o 
  -2   1   6     1591.09     1605.11     17.91 o 
  -1   1   6     1075.90     1002.91     15.54 o 
   0   1   6     8440.82     7718.64    103.79 o 
   1   1   6      290.83      276.23      6.11 o 
   2   1   6     8348.96     8055.62    172.49 o 
   3   1   6     1321.91     1328.66     25.79 o 
   4   1   6      489.53      488.08     21.05 o 
   5   1   6      797.47      766.51     21.07 o 
   6   1   6      816.78      754.28     25.86 o 
   7   1   6      185.02      169.73     31.60 o 
   8   1   6        8.63        6.44      4.13 o 
  -8   2   6       25.42       11.63      4.84 o 
  -7   2   6      372.00      377.21     13.49 o 
  -6   2   6      846.73      823.73     13.73 o 
  -5   2   6        4.30        8.37      2.07 o 
  -4   2   6        1.67        1.34      1.71 o 
  -3   2   6     1329.62     1304.51     21.22 o 
  -2   2   6     3836.00     3604.82     35.46 o 
  -1   2   6     7035.59     6713.91    155.75 o 
   0   2   6     8328.07     7397.18    187.66 o 
   1   2   6     5824.65     5772.63     55.45 o 
   2   2   6     2790.89     2944.46     33.10 o 
   3   2   6      353.84      359.77      8.22 o 
   4   2   6      820.75      715.45     25.46 o 
   5   2   6        0.64        4.85      2.95 o 
   6   2   6       21.11       25.86      7.79 o 
   7   2   6       78.70       92.92     17.54 o 
   8   2   6       66.20       66.38     23.48 o 
  -8   3   6      317.58      362.57     72.49 o 
  -7   3   6      115.73       97.76     22.26 o 
  -6   3   6      931.43      904.11     29.27 o 
  -5   3   6      264.25      280.75     12.64 o 
  -4   3   6      718.61      659.04     21.68 o 
  -3   3   6     1128.20     1104.79     18.55 o 
  -2   3   6      198.27      168.71      4.13 o 
  -1   3   6     2320.04     2300.94     26.44 o 
   0   3   6      843.56      804.42     13.38 o 
   1   3   6      455.69      440.37      9.10 o 
   2   3   6      878.69      847.88     23.49 o 
   3   3   6     1342.45     1328.27     18.88 o 
   4   3   6      614.68      582.65     20.71 o 
   5   3   6       46.15       34.22      6.96 o 
   6   3   6      256.28      287.59     25.36 o 
   7   3   6      292.68      277.93     53.23 o 
  -8   4   6      161.49      160.92     24.74 o 
  -7   4   6       32.09       23.25      7.64 o 
  -6   4   6      223.27      223.56     12.31 o 
  -5   4   6      564.24      541.24     13.40 o 
  -4   4   6     1081.58     1111.15     22.37 o 
  -3   4   6      674.35      687.51     14.02 o 
  -2   4   6     1644.68     1667.61     44.77 o 
  -1   4   6      807.94      786.71     28.01 o 
   0   4   6      880.94      943.02     17.72 o 
   1   4   6       11.63       11.07      2.60 o 
   2   4   6       88.17      116.69      6.90 o 
   3   4   6     1228.41     1321.66     16.55 o 
   4   4   6      727.13      728.63     18.94 o 
   5   4   6       47.33       67.12      7.26 o 
   6   4   6      111.55      101.27     20.96 o 
   7   4   6        6.10       10.45      5.93 o 
  -8   5   6       12.47       10.66      7.34 o 
  -7   5   6      241.83      272.89     44.08 o 
  -6   5   6       79.24      100.11     14.28 o 
  -5   5   6     1095.01     1065.95     25.29 o 
  -4   5   6     1083.96     1088.64     14.44 o 
  -3   5   6        0.25        2.97      1.26 o 
  -2   5   6      248.14      226.59      5.85 o 
  -1   5   6     1370.71     1406.01     23.13 o 
   0   5   6      427.45      428.72      8.69 o 
   1   5   6     4068.82     4233.77     56.45 o 
   2   5   6     2994.84     2877.86     41.36 o 
   3   5   6      575.50      661.10     17.78 o 
   4   5   6      620.00      627.78     18.33 o 
   5   5   6      501.70      457.75     16.26 o 
   6   5   6      404.47      391.64     19.07 o 
   7   5   6     1016.76     1080.26     43.02 o 
  -7   6   6      407.79      362.23     21.26 o 
  -6   6   6      540.64      516.79     25.08 o 
  -5   6   6      501.58      489.49     19.61 o 
  -4   6   6       77.26       89.35      9.44 o 
  -3   6   6       62.41       57.11      6.82 o 
  -2   6   6     1490.35     1456.76     24.66 o 
  -1   6   6      158.38      172.89      5.01 o 
   0   6   6     2864.83     2663.84     21.41 o 
   1   6   6       29.19       31.40      3.34 o 
   2   6   6      808.86      881.90     18.45 o 
   3   6   6      119.54      102.36     12.83 o 
   4   6   6     1033.85     1112.60     24.08 o 
   5   6   6     6724.05     6927.25    128.09 o 
   6   6   6      129.04       96.30     21.69 o 
   7   6   6      646.70      632.66     26.84 o 
  -7   7   6      139.47      113.33     19.18 o 
  -6   7   6        8.05        8.26      3.50 o 
  -5   7   6      537.14      507.50     20.21 o 
  -4   7   6       56.31       56.43      8.26 o 
  -3   7   6     3141.42     3336.18    101.87 o 
  -2   7   6        2.50        5.33      1.71 o 
  -1   7   6      686.49      687.50     14.55 o 
   0   7   6       14.92       20.07      2.67 o 
   1   7   6      254.61      280.35      6.24 o 
   2   7   6       22.51       20.80      4.41 o 
   3   7   6      146.43      143.54     20.11 o 
   4   7   6      310.92      319.20     11.76 o 
   5   7   6     3009.76     3106.86     76.41 o 
   6   7   6      405.91      344.64     22.08 o 
   7   7   6      578.16      569.57     21.29 o 
  -7   8   6      320.52      344.53     33.67 o 
  -6   8   6        6.77        8.78      4.18 o 
  -5   8   6      706.44      678.97     23.76 o 
  -4   8   6      376.76      381.78     13.03 o 
  -3   8   6        2.48        5.63      3.18 o 
  -2   8   6     1377.03     1446.35     26.37 o 
  -1   8   6     5277.90     5162.49     93.45 o 
   0   8   6      266.20      294.02     10.37 o 
   1   8   6      299.54      327.04     13.75 o 
   2   8   6       48.29       59.59      9.43 o 
   3   8   6     1426.75     1476.24     39.01 o 
   4   8   6     1043.81     1133.64     58.99 o 
   5   8   6       39.03       31.83     10.60 o 
   6   8   6        1.18        8.31      5.52 o 
  -6   9   6      136.67      122.80     18.31 o 
  -5   9   6      987.00      943.99     29.17 o 
  -4   9   6       11.33       16.03      4.21 o 
  -3   9   6      716.94      676.32     20.41 o 
  -2   9   6      577.88      579.14     14.35 o 
  -1   9   6      272.36      287.16     11.19 o 
   0   9   6      420.79      391.18     13.49 o 
   1   9   6       52.26       66.03      7.08 o 
   2   9   6      399.86      388.76     11.38 o 
   3   9   6        8.73       14.68      3.70 o 
   4   9   6      638.40      675.05     54.42 o 
   5   9   6        0.25        3.15      3.59 o 
   6   9   6        4.95        8.11      8.51 o 
  -6  10   6       96.36       76.60     17.84 o 
  -5  10   6      976.86      994.41     37.92 o 
  -4  10   6        6.57        7.70      4.18 o 
  -3  10   6      226.32      255.66     13.98 o 
  -2  10   6      504.31      529.17     15.39 o 
  -1  10   6       82.22       84.91     11.60 o 
   0  10   6     3012.64     2971.36     40.91 o 
   1  10   6        1.95        3.55      1.99 o 
   2  10   6     4469.54     4385.43     83.48 o 
   3  10   6      274.26      275.66     13.60 o 
   4  10   6       90.44       87.46     12.06 o 
   5  10   6      204.64      223.83     24.02 o 
   6  10   6        2.17        8.28      5.44 o 
  -5  11   6      387.59      450.57     17.33 o 
  -4  11   6      204.38      213.82     12.39 o 
  -3  11   6     1137.49     1171.69     40.02 o 
  -2  11   6      209.74      238.63     39.30 o 
  -1  11   6        0.01        2.18      3.95 o 
   0  11   6      337.78      308.51     27.09 o 
   1  11   6      336.00      306.67     10.98 o 
   2  11   6     1490.12     1488.68     30.85 o 
   3  11   6       75.43       68.26     11.95 o 
   4  11   6       18.69       23.48      4.95 o 
   5  11   6       14.42       16.74      4.78 o 
  -5  12   6      231.84      197.08     25.23 o 
  -4  12   6        7.09        9.74      4.47 o 
  -3  12   6       19.24       28.17      8.30 o 
  -2  12   6      526.68      542.23     18.93 o 
  -1  12   6       25.57       27.76      7.12 o 
   0  12   6        2.26        5.99      4.82 o 
   1  12   6      265.48      324.67     33.59 o 
   2  12   6      232.56      226.61     11.61 o 
   3  12   6       36.42       21.72      5.19 o 
   4  12   6      873.73      860.55     26.42 o 
  -4  13   6       49.02       42.40      9.31 o 
  -3  13   6      114.03      121.83     25.87 o 
  -2  13   6      289.82      298.84     35.01 o 
  -1  13   6       64.03       42.57     10.10 o 
   0  13   6      326.16      362.99     20.02 o 
   1  13   6      220.13      194.37     45.27 o 
   2  13   6      257.44      242.03     29.85 o 
   3  13   6       23.04       18.31      4.95 o 
   4  13   6      299.37      310.32     15.15 o 
  -3  14   6       24.35       35.51     10.12 o 
  -2  14   6      414.35      463.02     35.27 o 
  -1  14   6      336.23      336.10     37.18 o 
   0  14   6      609.17      547.14     24.39 o 
   1  14   6      178.80      176.58     41.96 o 
   2  14   6       33.25       12.95      9.77 o 
  -1  15   6       31.31       17.64      6.67 o 
   0  15   6       33.12       27.54      8.86 o 
  -7   0   7      161.60      152.36     16.56 o 
  -5   0   7     5332.45     5517.42    153.65 o 
  -3   0   7        4.72        1.87      1.36 o 
  -1   0   7      434.08      474.88     12.10 o 
   1   0   7      255.58      307.45     15.36 o 
   3   0   7     7045.11     6917.74    222.10 o 
   5   0   7       89.27       88.33     19.90 o 
   7   0   7       51.18       55.19     19.97 o 
  -8   1   7      333.77      291.38     25.40 o 
  -7   1   7       30.30       33.03      6.85 o 
  -6   1   7      583.27      605.38     10.00 o 
  -5   1   7     1003.65     1004.32     18.70 o 
  -4   1   7     1458.86     1509.53     21.37 o 
  -3   1   7      261.17      229.67      5.00 o 
  -2   1   7     3579.24     3603.55     51.49 o 
  -1   1   7       24.09       30.66      2.51 o 
   0   1   7     2566.98     2503.87     31.75 o 
   1   1   7     1088.46     1054.96     17.74 o 
   2   1   7      241.01      209.60      6.62 o 
   3   1   7       98.58      102.59      5.99 o 
   4   1   7      623.57      666.14     25.93 o 
   5   1   7     1592.86     1674.50     36.02 o 
   6   1   7      306.45      308.87     44.43 o 
   7   1   7       45.19       40.07     10.93 o 
  -8   2   7      396.59      435.83     58.77 o 
  -7   2   7      866.21      994.52     49.16 o 
  -6   2   7        1.14        2.28      2.03 o 
  -5   2   7      152.69      159.20      6.58 o 
  -4   2   7       24.86       28.54      3.60 o 
  -3   2   7        1.86        3.84      1.76 o 
  -2   2   7      661.65      624.45     15.30 o 
  -1   2   7        2.07        4.34      1.77 o 
   0   2   7     5018.35     5330.80     80.44 o 
   1   2   7      424.21      379.51      8.37 o 
   2   2   7     3551.09     3708.34     42.93 o 
   3   2   7      272.76      225.81     12.27 o 
   4   2   7      326.66      375.93     26.09 o 
   5   2   7       72.94       78.94     13.47 o 
   6   2   7       59.50       53.79     11.50 o 
   7   2   7      411.22      434.74     21.55 o 
  -8   3   7       18.19       24.22     10.06 o 
  -7   3   7       36.52       45.76     11.55 o 
  -6   3   7     1088.49     1114.76     47.76 o 
  -5   3   7      819.12      844.97     17.09 o 
  -4   3   7       90.16       89.79      5.30 o 
  -3   3   7      374.89      349.44      7.50 o 
  -2   3   7      175.09      143.58      3.96 o 
  -1   3   7     3086.52     3191.23     62.77 o 
   0   3   7      173.13      143.12      3.46 o 
   1   3   7     2167.55     2365.79     44.34 o 
   2   3   7       80.42       68.86      4.92 o 
   3   3   7      135.71      155.99      9.83 o 
   4   3   7       26.98       40.77      6.03 o 
   5   3   7      998.25     1014.27     24.17 o 
   6   3   7      916.35      906.30     33.49 o 
   7   3   7      491.77      503.29     22.08 o 
  -8   4   7      142.95      158.38     40.99 o 
  -7   4   7     1737.92     2218.38    333.76 o 
  -6   4   7        9.80       14.47      2.46 o 
  -5   4   7      755.64      732.82     24.92 o 
  -4   4   7     1292.51     1286.00     19.05 o 
  -3   4   7     1151.20     1291.20     25.78 o 
  -2   4   7      901.55      894.01     17.27 o 
  -1   4   7     1914.45     1946.74     21.62 o 
   0   4   7       62.54       62.56      2.72 o 
   1   4   7      624.23      569.51     12.96 o 
   2   4   7      712.83      762.87     17.45 o 
   3   4   7     2516.48     2563.80     40.08 o 
   4   4   7      521.59      511.14     17.44 o 
   5   4   7     1833.38     1845.90     43.36 o 
   6   4   7       13.95       23.80      4.88 o 
   7   4   7      663.11      690.91     28.13 o 
  -8   5   7       56.80       40.29     11.95 o 
  -7   5   7       10.94       14.18      8.82 o 
  -6   5   7       11.38       12.90      3.83 o 
  -5   5   7       60.94       62.13      5.17 o 
  -4   5   7      952.01      981.82     19.93 o 
  -3   5   7      469.90      446.49      6.62 o 
  -2   5   7      900.25      906.88     22.34 o 
  -1   5   7     6044.90     6150.71     76.08 o 
   0   5   7      268.15      222.50     15.01 o 
   1   5   7     3448.45     3408.39     40.80 o 
   2   5   7     1145.79     1065.59     27.13 o 
   3   5   7        0.46        2.81      1.83 o 
   4   5   7      515.58      534.58     18.70 o 
   5   5   7      929.61      956.08     27.50 o 
   6   5   7      151.40      143.69     30.19 o 
   7   5   7      123.15      134.30     26.71 o 
  -7   6   7       63.47       47.72     14.26 o 
  -6   6   7      564.55      560.88     26.16 o 
  -5   6   7      216.15      214.85     11.08 o 
  -4   6   7      306.45      289.37      8.84 o 
  -3   6   7      240.22      247.89     11.15 o 
  -2   6   7     1221.90     1245.86     45.20 o 
  -1   6   7      532.66      592.90     14.18 o 
   0   6   7        0.63        1.72      1.34 o 
   1   6   7       72.66       86.19      9.20 o 
   2   6   7      575.88      566.94     16.11 o 
   3   6   7     3285.29     3243.01     38.52 o 
   4   6   7      795.25      807.97     31.73 o 
   5   6   7      764.46      800.41     30.49 o 
   6   6   7      443.78      438.76     25.11 o 
   7   6   7        5.33       11.77      4.56 o 
  -7   7   7        5.67        4.55      4.96 o 
  -6   7   7      473.34      461.77     20.34 o 
  -5   7   7      447.51      468.10     13.31 o 
  -4   7   7      142.78      146.16     18.23 o 
  -3   7   7        0.06        3.57      2.96 o 
  -2   7   7     1044.47     1016.73     21.74 o 
  -1   7   7       63.86       69.74      3.92 o 
   0   7   7     2456.01     2628.93     59.26 o 
   1   7   7      195.92      189.01      7.85 o 
   2   7   7     2197.42     2293.24     39.56 o 
   3   7   7     1368.67     1423.57     26.41 o 
   4   7   7       62.36       58.51      9.93 o 
   5   7   7       19.92       17.04      4.98 o 
   6   7   7       22.26       21.40      6.66 o 
   7   7   7      464.20      422.27     24.00 o 
  -7   8   7      192.79      164.39     31.95 o 
  -6   8   7        1.17        5.09      2.49 o 
  -5   8   7       41.77       35.73      5.76 o 
  -4   8   7      412.17      430.25     17.36 o 
  -3   8   7      628.84      598.74     21.48 o 
  -2   8   7     3316.53     3402.66     38.85 o 
  -1   8   7      999.76     1031.48     21.48 o 
   0   8   7       96.68       98.80      3.95 o 
   1   8   7      681.70      724.52     23.95 o 
   2   8   7     2609.31     2755.89     77.80 o 
   3   8   7       21.12       27.65      5.39 o 
   4   8   7      117.30      139.16     15.26 o 
   5   8   7      187.05      183.05     25.20 o 
   6   8   7      550.17      596.04     28.02 o 
  -6   9   7       27.94       22.88      5.52 o 
  -5   9   7      115.92      122.58     17.80 o 
  -4   9   7     2790.99     2848.60     73.63 o 
  -3   9   7      696.07      715.54     33.19 o 
  -2   9   7      136.05      146.44     18.98 o 
  -1   9   7        8.27        9.41      2.02 o 
   0   9   7     4185.71     4426.59     85.09 o 
   1   9   7        9.72       11.47      3.00 o 
   2   9   7      532.97      526.01     24.78 o 
   3   9   7     1359.47     1405.46     39.49 o 
   4   9   7      119.39      114.38     18.26 o 
   5   9   7       93.17      102.58     16.51 o 
   6   9   7        0.64        6.61      3.81 o 
  -6  10   7      345.33      359.63     15.11 o 
  -5  10   7       32.32       27.11      5.89 o 
  -4  10   7        0.58        4.94      2.63 o 
  -3  10   7       21.70       18.22      3.75 o 
  -2  10   7     1606.28     1657.10     66.18 o 
  -1  10   7       35.49       37.90      8.88 o 
   0  10   7     1658.84     1677.64     49.19 o 
   1  10   7      102.46       95.17     14.10 o 
   2  10   7       26.46       33.30      5.96 o 
   3  10   7     1019.08      977.57     24.31 o 
   4  10   7      805.23      891.35     74.62 o 
   5  10   7       34.70       48.26     11.98 o 
  -5  11   7        6.25        4.66      3.18 o 
  -4  11   7      112.28      123.26     23.11 o 
  -3  11   7       68.06       71.29     16.09 o 
  -2  11   7       34.59       37.66      7.24 o 
  -1  11   7      604.71      589.07     19.73 o 
   0  11   7        1.86        7.69      5.03 o 
   1  11   7       30.58       31.60      6.40 o 
   2  11   7      103.15      104.39     16.94 o 
   3  11   7       59.45       51.05      9.72 o 
   4  11   7       46.30       34.19      8.92 o 
   5  11   7       95.74       83.14     20.30 o 
  -5  12   7       36.24       34.97      7.92 o 
  -4  12   7      291.99      327.92     16.94 o 
  -3  12   7      136.33      114.14     28.00 o 
  -2  12   7       21.89       29.06     10.24 o 
  -1  12   7      399.43      424.22     33.59 o 
   0  12   7       84.57       89.60     14.81 o 
   1  12   7      396.48      426.05     27.85 o 
   2  12   7       13.80       19.19      4.28 o 
   3  12   7      188.32      174.51     11.81 o 
   4  12   7      195.78      200.98     18.82 o 
  -4  13   7      124.06      118.34     27.88 o 
  -3  13   7       16.24       13.42      3.97 o 
  -2  13   7      258.71      218.64     30.05 o 
  -1  13   7      458.23      483.49     25.74 o 
   0  13   7      429.97      392.15     25.98 o 
   1  13   7      105.92      120.47     28.84 o 
   2  13   7       16.24       14.41      4.74 o 
   3  13   7       17.82       11.05      4.84 o 
  -3  14   7       35.17       27.28     10.43 o 
  -2  14   7      436.41      424.88     54.73 o 
  -1  14   7        0.02        4.86      4.40 o 
   0  14   7       46.45       40.23      9.86 o 
   1  14   7       75.98       56.22     13.75 o 
   2  14   7      436.09      467.60     20.78 o 
  -8   0   8      232.90      187.89     60.90 o 
  -6   0   8     2814.83     2870.44     56.95 o 
  -4   0   8      990.37     1029.22     90.06 o 
  -2   0   8     1779.19     1615.64     22.24 o 
   0   0   8     1483.78     1629.29     37.72 o 
   2   0   8       20.41       30.39      4.81 o 
   4   0   8     2214.13     2427.08     55.59 o 
   6   0   8       19.85       21.48     10.27 o 
  -8   1   8      181.55      138.34     36.73 o 
  -7   1   8     2158.25     2524.84    235.43 o 
  -6   1   8     1052.71     1097.26     34.06 o 
  -5   1   8      118.37      115.77      5.67 o 
  -4   1   8     1210.51     1186.28     18.84 o 
  -3   1   8      777.21      795.81     14.03 o 
  -2   1   8     1331.40     1255.52     19.75 o 
  -1   1   8      144.36      131.57      3.54 o 
   0   1   8     2376.14     2400.57     58.01 o 
   1   1   8      186.84      209.07      5.53 o 
   2   1   8       10.41       15.56      2.53 o 
   3   1   8      137.40      122.02      6.31 o 
   4   1   8       29.86       24.41      5.64 o 
   5   1   8       97.11       96.88     15.55 o 
   6   1   8      130.87      153.78     26.95 o 
   7   1   8      174.68      130.42     27.48 o 
  -8   2   8      145.58      193.67     30.49 o 
  -7   2   8      110.24      121.65     11.69 o 
  -6   2   8      284.59      316.90     16.76 o 
  -5   2   8      611.08      590.26     24.34 o 
  -4   2   8     3490.31     3416.95     67.38 o 
  -3   2   8      422.82      414.44      9.50 o 
  -2   2   8     1525.56     1584.89     24.85 o 
  -1   2   8     2797.96     2676.16     24.43 o 
   0   2   8     2687.67     2980.79     28.84 o 
   1   2   8     7323.55     7482.59    102.35 o 
   2   2   8     1151.41     1236.29     24.32 o 
   3   2   8      376.74      368.16      6.65 o 
   4   2   8      665.83      672.15     20.51 o 
   5   2   8       58.92       54.62     11.59 o 
   6   2   8     1033.45     1012.73     39.81 o 
   7   2   8      184.33      199.75     17.52 o 
  -8   3   8       11.75       12.09      4.26 o 
  -7   3   8       88.16       76.58     14.11 o 
  -6   3   8     1447.33     1538.75     69.04 o 
  -5   3   8      266.10      261.80     11.96 o 
  -4   3   8        6.18       11.65      2.25 o 
  -3   3   8       82.53       72.41      4.44 o 
  -2   3   8     2395.57     2470.27     47.57 o 
  -1   3   8     9225.45     9827.08    119.71 o 
   0   3   8      315.39      279.49      8.50 o 
   1   3   8     2989.57     3447.05     56.83 o 
   2   3   8      963.07     1106.15     20.11 o 
   3   3   8      481.67      470.77     11.91 o 
   4   3   8        3.31        0.45      2.72 o 
   5   3   8     1050.22     1071.32     24.45 o 
   6   3   8     1427.32     1426.41     46.91 o 
   7   3   8       13.75       13.74      5.49 o 
  -8   4   8       76.03       79.29     26.03 o 
  -7   4   8        1.27        7.61      6.93 o 
  -6   4   8       99.95       97.04      7.33 o 
  -5   4   8       20.01       20.94      3.25 o 
  -4   4   8     1307.40     1261.44     17.19 o 
  -3   4   8     2900.77     3030.92     48.30 o 
  -2   4   8      149.14      141.61      6.94 o 
  -1   4   8      841.81      969.06     22.96 o 
   0   4   8     1325.38     1442.57     23.19 o 
   1   4   8     5051.06     5332.55    114.66 o 
   2   4   8     1294.57     1285.27     21.64 o 
   3   4   8     1272.40     1235.05     19.18 o 
   4   4   8     1096.79     1127.97     24.56 o 
   5   4   8      892.72      874.20     19.29 o 
   6   4   8      246.09      208.06     35.79 o 
   7   4   8       23.59       25.71      7.51 o 
  -7   5   8      257.99      247.34     15.61 o 
  -6   5   8        0.33        0.95      2.17 o 
  -5   5   8        0.12        4.64      1.98 o 
  -4   5   8      646.24      657.64     23.72 o 
  -3   5   8      354.97      346.61     11.04 o 
  -2   5   8      806.28      805.07     20.48 o 
  -1   5   8       49.42       41.38      4.21 o 
   0   5   8     4774.86     5194.19     94.13 o 
   1   5   8     5932.78     6433.16    168.20 o 
   2   5   8        0.10        2.14      1.47 o 
   3   5   8      928.11      995.74     23.06 o 
   4   5   8       14.87       18.11      4.80 o 
   5   5   8      626.87      630.24     28.78 o 
   6   5   8      309.46      316.39     55.04 o 
   7   5   8       15.22       13.96      5.09 o 
  -7   6   8      280.99      272.76     22.70 o 
  -6   6   8       72.40       68.23     11.72 o 
  -5   6   8      139.30      142.15     15.96 o 
  -4   6   8      159.09      158.74     12.09 o 
  -3   6   8     1196.00     1188.60     18.94 o 
  -2   6   8     2905.59     2858.17     53.16 o 
  -1   6   8     1963.39     2036.41     48.76 o 
   0   6   8      931.63      891.82     17.73 o 
   1   6   8       21.12       15.78      2.88 o 
   2   6   8      938.26      837.17     14.18 o 
   3   6   8     5217.16     5342.74     56.69 o 
   4   6   8      493.95      528.49     19.88 o 
   5   6   8      102.10       91.81     14.60 o 
   6   6   8        1.71        6.63      3.99 o 
   7   6   8      333.70      353.71     31.97 o 
  -7   7   8       22.97       25.27      6.55 o 
  -6   7   8       11.40       11.75      4.55 o 
  -5   7   8      137.53      150.16     18.97 o 
  -4   7   8      516.09      541.33     17.96 o 
  -3   7   8       60.35       64.66      8.24 o 
  -2   7   8      402.64      369.99     14.88 o 
  -1   7   8     5676.46     5650.14    168.81 o 
   0   7   8      233.17      249.88      8.95 o 
   1   7   8     2515.38     2503.24     62.87 o 
   2   7   8      727.52      782.03     15.18 o 
   3   7   8     4984.95     5006.92     54.78 o 
   4   7   8       81.96       67.62     11.59 o 
   5   7   8      151.88      159.45     22.98 o 
   6   7   8       37.58       42.93      9.93 o 
  -7   8   8      291.03      262.75     40.95 o 
  -6   8   8      320.52      323.42     16.92 o 
  -5   8   8       54.98       60.18     10.80 o 
  -4   8   8     1242.47     1302.81     29.55 o 
  -3   8   8       49.20       58.46      9.95 o 
  -2   8   8     1058.45     1115.61     25.74 o 
  -1   8   8     1580.09     1556.07     20.88 o 
   0   8   8      803.51      795.96     10.12 o 
   1   8   8    12736.94    12716.16    114.48 o 
   2   8   8      454.56      483.64     33.32 o 
   3   8   8       22.08       21.37      4.43 o 
   4   8   8       26.33       27.43      6.07 o 
   5   8   8      635.76      621.56     27.16 o 
   6   8   8       66.00       60.24     14.98 o 
  -6   9   8       26.77       18.67      3.98 o 
  -5   9   8      322.71      320.17     21.17 o 
  -4   9   8      216.27      213.97     13.40 o 
  -3   9   8        0.81        5.59      3.39 o 
  -2   9   8     7226.44     7492.32    119.22 o 
  -1   9   8     2189.49     2281.55     33.97 o 
   0   9   8      245.53      266.41      8.30 o 
   1   9   8       33.82       40.66      7.32 o 
   2   9   8       56.44       60.69      9.92 o 
   3   9   8      140.11      132.12     19.19 o 
   4   9   8       50.72       51.37     10.38 o 
   5   9   8      638.11      658.90     54.61 o 
   6   9   8        3.42        5.99      4.32 o 
  -6  10   8        9.79        6.13      4.13 o 
  -5  10   8        4.38        4.01      3.25 o 
  -4  10   8       13.17       11.67      3.88 o 
  -3  10   8       32.83       35.88      5.51 o 
  -2  10   8     5861.66     5889.03    106.50 o 
  -1  10   8      122.74      132.11     18.32 o 
   0  10   8      781.22      759.34     17.24 o 
   1  10   8       14.64       20.80      3.87 o 
   2  10   8      732.11      748.83     18.68 o 
   3  10   8     1115.62     1108.47     40.38 o 
   4  10   8      133.30      138.42     21.32 o 
   5  10   8        3.90       13.27      6.81 o 
  -5  11   8       18.59       17.17      7.22 o 
  -4  11   8      138.06      137.68     20.49 o 
  -3  11   8       23.83       27.50      4.71 o 
  -2  11   8      129.05      120.90     21.30 o 
  -1  11   8      311.19      302.58     15.21 o 
   0  11   8      104.30       98.35     20.42 o 
   1  11   8       83.77       75.42     11.31 o 
   2  11   8      751.92      744.26     24.04 o 
   3  11   8      658.24      678.04     22.05 o 
   4  11   8        0.20        5.28      4.82 o 
   5  11   8      148.59      127.99     31.01 o 
  -5  12   8       12.35       11.81      5.58 o 
  -4  12   8     1390.99     1451.65     43.16 o 
  -3  12   8        9.64       14.14      6.67 o 
  -2  12   8      213.74      215.47     20.11 o 
  -1  12   8      189.63      188.40     31.33 o 
   0  12   8      197.47      207.47     34.55 o 
   1  12   8       46.25       54.54     13.26 o 
   2  12   8       93.45       87.17     17.40 o 
   3  12   8      112.20      107.14     17.72 o 
   4  12   8       11.43       10.19      4.38 o 
  -4  13   8       21.30       17.39      6.07 o 
  -3  13   8       88.49       83.67     19.94 o 
  -2  13   8       47.47       40.59      8.02 o 
  -1  13   8       47.85       43.76      8.78 o 
   0  13   8      508.38      497.49     22.18 o 
   1  13   8       20.22       13.24      6.08 o 
   2  13   8       20.62       25.95      9.76 o 
   3  13   8       19.09       16.23      6.48 o 
  -2  14   8      255.38      239.96     36.17 o 
  -1  14   8      192.01      168.77     27.42 o 
   0  14   8       16.66       15.71      6.47 o 
   1  14   8       40.92       55.86     11.16 o 
   2  14   8      130.86       81.41     28.08 o 
  -7   0   9       23.74       26.36      9.82 o 
  -5   0   9      311.06      396.05     38.03 o 
  -3   0   9      951.70      838.18     22.52 o 
  -1   0   9     1762.28     1785.67     80.72 o 
   1   0   9     4829.06     4828.41    159.48 o 
   3   0   9     1561.81     1636.37     53.06 o 
   5   0   9      586.31      564.90     35.77 o 
   7   0   9      159.34      109.51     34.90 o 
  -8   1   9      164.22      125.75     38.59 o 
  -7   1   9       14.29       16.58      3.16 o 
  -6   1   9       12.50       13.85      3.51 o 
  -5   1   9      369.36      383.69     13.16 o 
  -4   1   9        0.69        3.21      1.35 o 
  -3   1   9      253.88      223.40      4.05 o 
  -2   1   9       17.45       27.42      3.37 o 
  -1   1   9     3279.26     3298.31     41.83 o 
   0   1   9        7.10        3.57      1.36 o 
   1   1   9      356.90      331.91     10.23 o 
   2   1   9     4914.92     5242.77     79.74 o 
   3   1   9     1354.00     1322.10     23.10 o 
   4   1   9      136.75      139.08     17.03 o 
   5   1   9     1205.74     1279.63     42.84 o 
   6   1   9      170.32      148.55     27.91 o 
   7   1   9       17.02       16.25      7.98 o 
  -8   2   9        2.08        9.95      5.47 o 
  -7   2   9       20.09       19.95      5.01 o 
  -6   2   9      341.89      360.24     17.66 o 
  -5   2   9       14.25       15.05      2.75 o 
  -4   2   9      378.84      357.74     10.68 o 
  -3   2   9     1107.22     1174.30     21.96 o 
  -2   2   9     1562.47     1491.75     23.39 o 
  -1   2   9        6.53       13.32      1.61 o 
   0   2   9     2115.36     2197.41     23.39 o 
   1   2   9    10875.19    10722.86     69.65 o 
   2   2   9     3733.24     3970.80     72.38 o 
   3   2   9        3.68        5.40      1.43 o 
   4   2   9      339.77      360.41     45.50 o 
   5   2   9      651.28      639.95     20.16 o 
   6   2   9        0.31        5.71      4.61 o 
   7   2   9       69.21       61.46     16.81 o 
  -8   3   9       43.70       50.58     34.98 o 
  -7   3   9       28.16       29.19      5.86 o 
  -6   3   9      324.15      319.51     13.26 o 
  -5   3   9       36.81       50.23      7.06 o 
  -4   3   9        0.01        3.37      1.61 o 
  -3   3   9      142.08      122.50      7.54 o 
  -2   3   9     1863.48     1866.70     31.74 o 
  -1   3   9    10089.85    10338.28    113.68 o 
   0   3   9     1964.45     2232.60     35.33 o 
   1   3   9      827.06      911.86     17.05 o 
   2   3   9      460.63      552.73     12.93 o 
   3   3   9     4894.07     5061.40     65.09 o 
   4   3   9      494.92      487.49     17.09 o 
   5   3   9       52.68       49.48     10.13 o 
   6   3   9       17.37       19.12      4.92 o 
   7   3   9      301.68      287.20     26.79 o 
  -8   4   9        5.74        7.06      5.18 o 
  -7   4   9       24.31       20.87      5.16 o 
  -6   4   9      160.78      162.43     12.63 o 
  -5   4   9      233.40      218.86      9.51 o 
  -4   4   9      864.24      899.86     13.82 o 
  -3   4   9      839.77      864.18     14.39 o 
  -2   4   9      918.34      849.36     18.28 o 
  -1   4   9      356.61      345.95      7.97 o 
   0   4   9     5755.96     6010.83     70.54 o 
   1   4   9      326.59      260.36      6.25 o 
   2   4   9      232.82      250.08      6.38 o 
   3   4   9      426.18      442.20     14.39 o 
   4   4   9        0.83        4.74      2.68 o 
   5   4   9      639.58      654.28     29.06 o 
   6   4   9     1304.70     1328.66     46.13 o 
   7   4   9       21.98       23.50      7.02 o 
  -7   5   9       45.47       36.99      8.54 o 
  -6   5   9       20.13       23.17      4.77 o 
  -5   5   9       68.25       68.80      9.49 o 
  -4   5   9       43.38       51.96      6.59 o 
  -3   5   9      594.40      600.47     20.84 o 
  -2   5   9     1240.81     1259.14     33.72 o 
  -1   5   9      931.77      796.35     16.05 o 
   0   5   9      463.04      343.39      7.91 o 
   1   5   9      183.14      222.38      6.47 o 
   2   5   9      738.90      811.95     14.32 o 
   3   5   9       19.84       29.86      4.26 o 
   4   5   9      197.92      186.17     19.10 o 
   5   5   9        0.26        3.66      4.55 o 
   6   5   9       54.60       58.98     10.16 o 
   7   5   9      184.14      186.65     35.39 o 
  -7   6   9        4.10        4.68      4.58 o 
  -6   6   9      600.63      606.61     18.18 o 
  -5   6   9      358.99      350.64     14.99 o 
  -4   6   9      565.31      563.18     19.74 o 
  -3   6   9     2270.48     2200.33     32.78 o 
  -2   6   9     1285.91     1260.65     49.61 o 
  -1   6   9     1079.40     1118.01     23.70 o 
   0   6   9      215.18      206.78      5.43 o 
   1   6   9     1343.73     1283.73     19.27 o 
   2   6   9       29.68       34.21      4.50 o 
   3   6   9        0.64        5.73      2.90 o 
   4   6   9      172.10      193.64     30.65 o 
   5   6   9      460.07      446.75     18.42 o 
   6   6   9       20.21       25.78     11.11 o 
  -7   7   9     1006.35      975.64     36.16 o 
  -6   7   9     2248.78     2319.78     43.82 o 
  -5   7   9      578.29      569.01     13.32 o 
  -4   7   9        4.51        9.25      2.75 o 
  -3   7   9       87.09       86.66     10.22 o 
  -2   7   9     3618.57     3814.94     54.03 o 
  -1   7   9      669.99      659.33     19.14 o 
   0   7   9        7.32        8.94      1.40 o 
   1   7   9     1273.22     1213.03     26.41 o 
   2   7   9       34.00       46.96      7.62 o 
   3   7   9      164.24      150.93     16.59 o 
   4   7   9      139.75      152.66     24.09 o 
   5   7   9        9.86       16.21      9.31 o 
   6   7   9       61.48       53.24     13.36 o 
  -7   8   9       19.62       20.59     10.01 o 
  -6   8   9       42.95       38.39      6.56 o 
  -5   8   9       34.90       29.74      5.76 o 
  -4   8   9     5067.64     5501.62    115.76 o 
  -3   8   9       89.51       88.27     10.99 o 
  -2   8   9      319.15      298.06     11.14 o 
  -1   8   9       12.88       14.58      3.04 o 
   0   8   9      859.37      856.86     12.07 o 
   1   8   9      430.98      415.61     11.28 o 
   2   8   9      711.02      781.24     41.68 o 
   3   8   9     1633.65     1712.30     30.49 o 
   4   8   9      192.82      202.82     35.75 o 
   5   8   9      971.86      917.58     41.68 o 
   6   8   9      295.60      295.24     19.54 o 
  -6   9   9      275.22      252.73     20.76 o 
  -5   9   9       33.16       40.59      8.30 o 
  -4   9   9      208.46      221.96     21.40 o 
  -3   9   9      120.29      125.40     17.89 o 
  -2   9   9      235.01      231.59     12.89 o 
  -1   9   9     1441.57     1453.15     28.72 o 
   0   9   9      179.47      173.52     20.56 o 
   1   9   9        2.25        4.41      1.72 o 
   2   9   9      162.87      157.84      9.16 o 
   3   9   9      490.95      535.59     48.68 o 
   4   9   9      300.37      342.17     26.09 o 
   5   9   9       24.24       30.09      9.54 o 
  -6  10   9        2.65        4.10      3.31 o 
  -5  10   9       13.37        8.10      3.73 o 
  -4  10   9      113.74      111.54     16.34 o 
  -3  10   9      526.22      560.47     23.35 o 
  -2  10   9      174.93      184.38     16.69 o 
  -1  10   9        3.40        2.82      3.44 o 
   0  10   9     1068.13     1097.26     28.41 o 
   1  10   9       27.09       28.64      5.01 o 
   2  10   9        1.05        6.10      3.06 o 
   3  10   9        0.05        4.55      3.31 o 
   4  10   9      125.64      149.56     24.91 o 
   5  10   9        8.46       10.30      7.04 o 
  -5  11   9       26.27       26.56      6.75 o 
  -4  11   9        3.98        2.84      2.83 o 
  -3  11   9      169.84      181.46     19.84 o 
  -2  11   9      678.61      728.68     71.08 o 
  -1  11   9        3.92        7.31      4.35 o 
   0  11   9       68.25       62.62     12.81 o 
   1  11   9      518.14      479.38     26.45 o 
   2  11   9        3.57        4.77      2.36 o 
   3  11   9       17.30       17.20      3.85 o 
   4  11   9     1378.38     1408.84     42.20 o 
  -4  12   9      208.81      204.28     17.24 o 
  -3  12   9      362.58      369.71     34.79 o 
  -2  12   9       49.81       41.98     10.69 o 
  -1  12   9        2.80        8.51      4.78 o 
   0  12   9       61.78       57.96     11.86 o 
   1  12   9      649.31      670.07     29.32 o 
   2  12   9        4.46       15.71      5.02 o 
   3  12   9      254.45      228.01     19.17 o 
   4  12   9       85.36       77.28     22.16 o 
  -3  13   9       14.09        7.29      7.22 o 
  -2  13   9        3.54        6.14      4.14 o 
  -1  13   9      220.91      167.78     29.25 o 
   0  13   9        1.01        1.19      5.19 o 
   1  13   9        0.27        5.41      4.81 o 
   2  13   9      243.61      290.16     57.25 o 
   3  13   9     1214.30     1215.51     32.74 o 
  -2  14   9        4.61        9.70      3.97 o 
  -1  14   9      263.88      271.59     41.39 o 
   0  14   9       22.78       23.65      6.54 o 
   1  14   9      665.87      668.33     33.14 o 
  -8   0  10      314.82      302.33     39.48 o 
  -6   0  10      679.41      730.25     32.04 o 
  -4   0  10       16.41       34.96      6.28 o 
  -2   0  10      667.50      739.79     34.22 o 
   0   0  10    10631.64     9912.45     95.38 o 
   2   0  10      621.36      641.08     20.01 o 
   4   0  10        0.11        4.14      4.47 o 
   6   0  10     1080.37     1220.80     47.08 o 
  -8   1  10      570.49      625.53     39.95 o 
  -7   1  10      322.97      281.50     12.11 o 
  -6   1  10       63.92       56.21      8.44 o 
  -5   1  10        4.15        6.04      1.89 o 
  -4   1  10     1016.47     1033.43     18.15 o 
  -3   1  10      690.83      671.49     13.16 o 
  -2   1  10        6.87        9.88      1.45 o 
  -1   1  10      787.78      737.42     13.69 o 
   0   1  10     2522.63     2598.05     35.27 o 
   1   1  10     1151.17     1308.37     23.26 o 
   2   1  10     2040.09     1962.05     34.09 o 
   3   1  10       37.13       44.44      5.53 o 
   4   1  10      664.50      571.83     18.43 o 
   5   1  10      137.05      136.12     21.15 o 
   6   1  10      175.35      162.25     30.14 o 
   7   1  10        6.90        9.29      3.87 o 
  -8   2  10      246.74      203.99     31.92 o 
  -7   2  10       14.31       18.37      4.45 o 
  -6   2  10      175.28      161.33     10.95 o 
  -5   2  10      255.55      258.00      7.79 o 
  -4   2  10     1454.50     1509.82     31.72 o 
  -3   2  10     2883.13     3055.44     29.51 o 
  -2   2  10      102.69       85.70      5.85 o 
  -1   2  10     2668.66     2859.17     37.62 o 
   0   2  10     1351.11     1705.41     38.05 o 
   1   2  10        6.76       10.55      2.09 o 
   2   2  10      716.18      705.12     15.25 o 
   3   2  10      725.73      783.70     20.19 o 
   4   2  10     1598.17     1533.96     33.63 o 
   5   2  10       12.93       16.26      5.51 o 
   6   2  10      929.63      897.22     28.30 o 
   7   2  10      340.01      325.15     25.38 o 
  -8   3  10      163.92      183.16     28.47 o 
  -7   3  10       14.34       13.63      4.03 o 
  -6   3  10      683.35      694.01     19.32 o 
  -5   3  10        9.14        8.30      2.34 o 
  -4   3  10       33.69       33.89      4.96 o 
  -3   3  10     3448.37     3520.61     57.65 o 
  -2   3  10     1741.94     1937.17     22.68 o 
  -1   3  10     1564.72     1700.05     20.77 o 
   0   3  10     4338.31     4980.33     68.91 o 
   1   3  10      227.65      254.02      7.02 o 
   2   3  10      698.78      631.57     14.52 o 
   3   3  10      745.45      775.37     20.91 o 
   4   3  10      403.41      425.19     26.09 o 
   5   3  10      205.29      205.79     32.08 o 
   6   3  10      379.70      414.24     30.71 o 
   7   3  10        2.00        4.04      4.77 o 
  -7   4  10      128.20      123.34      9.52 o 
  -6   4  10      977.46      942.03     26.39 o 
  -5   4  10      103.11       94.04     11.61 o 
  -4   4  10        3.08        4.90      2.30 o 
  -3   4  10      712.82      825.12     15.90 o 
  -2   4  10        0.70        5.27      1.89 o 
  -1   4  10      224.66      200.59      9.81 o 
   0   4  10        8.94        8.86      1.66 o 
   1   4  10     4765.09     5009.21     52.82 o 
   2   4  10     1228.14     1214.98     29.85 o 
   3   4  10      417.54      410.57     11.68 o 
   4   4  10     1842.91     1879.44     33.72 o 
   5   4  10      336.59      311.78     19.40 o 
   6   4  10      119.26      119.32     26.16 o 
   7   4  10      383.78      410.14     25.56 o 
  -7   5  10      591.25      620.32     19.54 o 
  -6   5  10      247.12      247.52     11.06 o 
  -5   5  10      326.86      332.23      8.37 o 
  -4   5  10       42.71       49.56      6.74 o 
  -3   5  10      588.97      597.20     13.39 o 
  -2   5  10        0.29        4.19      1.69 o 
  -1   5  10     3960.15     4133.22     44.01 o 
   0   5  10      104.59      129.39      4.49 o 
   1   5  10     4435.89     4412.70     50.04 o 
   2   5  10       80.22       81.23      9.84 o 
   3   5  10       19.67       16.50      3.42 o 
   4   5  10      134.77      148.86     25.92 o 
   5   5  10       46.51       47.79      9.58 o 
   6   5  10      373.59      369.67     19.83 o 
   7   5  10      177.67      163.21     37.58 o 
  -7   6  10        1.33        4.27      3.30 o 
  -6   6  10       56.49       77.04     11.63 o 
  -5   6  10     4188.14     4416.58     73.40 o 
  -4   6  10      450.69      473.08     19.46 o 
  -3   6  10       74.38       84.32     10.42 o 
  -2   6  10        3.82        4.21      2.21 o 
  -1   6  10     2557.60     2583.73     34.52 o 
   0   6  10       22.29       18.54      3.34 o 
   1   6  10        8.05       11.10      2.20 o 
   2   6  10       10.71       10.08      1.87 o 
   3   6  10      354.96      359.75     22.23 o 
   4   6  10       78.51       89.27     14.36 o 
   5   6  10      325.50      322.09     19.70 o 
   6   6  10     1116.65     1152.98     40.50 o 
  -7   7  10      133.25      118.23     18.09 o 
  -6   7  10      754.15      769.27     27.88 o 
  -5   7  10       24.80       28.58      6.60 o 
  -4   7  10      402.18      376.40     16.80 o 
  -3   7  10     1546.12     1565.66     24.99 o 
  -2   7  10      129.29      125.69      6.56 o 
  -1   7  10     1502.16     1531.53     21.88 o 
   0   7  10      177.12      180.34      6.74 o 
   1   7  10        9.12       14.62      3.18 o 
   2   7  10      511.51      482.37     11.45 o 
   3   7  10     3438.50     3397.80     49.88 o 
   4   7  10      442.47      405.88     19.29 o 
   5   7  10       34.09       29.57      8.42 o 
   6   7  10       20.48       16.31      7.66 o 
  -6   8  10      491.10      480.04     29.62 o 
  -5   8  10      167.24      205.45     16.79 o 
  -4   8  10       81.04      100.22     13.37 o 
  -3   8  10     1023.16     1019.50     21.01 o 
  -2   8  10      268.83      264.71     10.25 o 
  -1   8  10     2720.06     2698.72     42.68 o 
   0   8  10       46.33       49.29      7.17 o 
   1   8  10      553.84      519.52     10.38 o 
   2   8  10      892.00      870.40     23.27 o 
   3   8  10       48.58       40.03      5.16 o 
   4   8  10      404.83      410.25     27.79 o 
   5   8  10     1346.80     1330.73     31.50 o 
   6   8  10       52.35       46.92     11.30 o 
  -6   9  10     1050.54     1101.68     36.52 o 
  -5   9  10       72.31       55.26      8.46 o 
  -4   9  10      611.73      593.34     24.36 o 
  -3   9  10     4083.77     4238.82     79.86 o 
  -2   9  10       78.79       82.09     10.26 o 
  -1   9  10      342.94      362.01     12.70 o 
   0   9  10     1066.44     1076.99     28.58 o 
   1   9  10      333.03      335.90     13.17 o 
   2   9  10     1332.71     1333.23     30.53 o 
   3   9  10        0.46        4.29      3.26 o 
   4   9  10       34.33       38.86      9.97 o 
   5   9  10       73.86       63.69     14.93 o 
  -5  10  10      202.15      204.65     37.92 o 
  -4  10  10        1.60        7.31      4.27 o 
  -3  10  10       37.50       41.67      8.00 o 
  -2  10  10       30.21       42.64      6.76 o 
  -1  10  10       87.26       83.40     13.83 o 
   0  10  10      180.17      195.67     23.27 o 
   1  10  10      315.98      297.74     26.24 o 
   2  10  10       31.79       23.93      4.70 o 
   3  10  10       63.73       78.94     15.49 o 
   4  10  10      267.71      324.46     40.00 o 
   5  10  10      472.04      489.97     38.13 o 
  -5  11  10      339.14      311.58     16.49 o 
  -4  11  10       50.96       49.72      8.88 o 
  -3  11  10       80.79       73.06     13.10 o 
  -2  11  10     1163.88     1149.20     96.40 o 
  -1  11  10      868.17      891.79     35.46 o 
   0  11  10      341.02      342.29     43.13 o 
   1  11  10      336.23      383.46     19.61 o 
   2  11  10      125.51      103.00     15.71 o 
   3  11  10      104.95       89.27     14.32 o 
   4  11  10        0.38        5.01      3.85 o 
  -4  12  10       55.30       54.16     11.89 o 
  -3  12  10       69.28       69.31     12.93 o 
  -2  12  10      140.73      172.84     25.74 o 
  -1  12  10      657.75      646.06     31.26 o 
   0  12  10        5.50        6.67      4.01 o 
   1  12  10     1088.92     1135.06     50.60 o 
   2  12  10       18.54       10.37      4.11 o 
   3  12  10        4.94       10.25      3.86 o 
  -3  13  10      986.39      945.39     33.07 o 
  -2  13  10      869.18      808.90     51.60 o 
  -1  13  10       61.59       49.83      9.58 o 
   0  13  10       26.42       27.44     10.14 o 
   1  13  10      114.71       89.82     18.44 o 
   2  13  10     1819.90     1954.04     60.68 o 
  -1  14  10      262.36      270.93     45.25 o 
   0  14  10      335.02      343.72     18.25 o 
   1  14  10       87.84       97.54     21.48 o 
  -7   0  11      267.18      278.84     24.85 o 
  -5   0  11     1527.80     1499.93     34.01 o 
  -3   0  11     4374.33     4236.79     55.63 o 
  -1   0  11      210.25      199.91     10.47 o 
   1   0  11     3287.67     3371.12    113.23 o 
   3   0  11      941.29      995.85     33.27 o 
   5   0  11     1590.05     1645.21     58.39 o 
   7   0  11      243.77      243.85     28.66 o 
  -8   1  11       17.62       24.02     10.58 o 
  -7   1  11      218.90      200.42     13.74 o 
  -6   1  11      417.99      427.70     17.13 o 
  -5   1  11     2587.76     2569.92     38.04 o 
  -4   1  11      139.04      136.19      8.29 o 
  -3   1  11     4071.63     4159.00     45.07 o 
  -2   1  11      453.60      440.39      7.81 o 
  -1   1  11       16.65       17.75      2.07 o 
   0   1  11      380.80      372.64      8.37 o 
   1   1  11       58.62       56.68      7.52 o 
   2   1  11      488.37      526.19     12.07 o 
   3   1  11      291.58      292.85     15.98 o 
   4   1  11      118.15      122.90     18.97 o 
   5   1  11      260.73      245.75     36.48 o 
   6   1  11       28.94       26.82      6.98 o 
   7   1  11       61.94       65.18     15.60 o 
  -8   2  11       88.85       63.95     27.94 o 
  -7   2  11      447.90      448.86     15.43 o 
  -6   2  11      851.61      849.26     24.10 o 
  -5   2  11     1244.30     1297.82     19.68 o 
  -4   2  11      201.09      192.35      8.21 o 
  -3   2  11      207.69      204.37      8.01 o 
  -2   2  11     2621.41     2604.63     47.45 o 
  -1   2  11     6717.36     6991.45     54.89 o 
   0   2  11      152.60      188.05      4.96 o 
   1   2  11      189.51      182.14      7.43 o 
   2   2  11      120.57      117.40      6.65 o 
   3   2  11      747.39      731.99     22.01 o 
   4   2  11       46.12       54.11      9.79 o 
   5   2  11      245.25      277.94     42.97 o 
   6   2  11      630.33      621.90     35.70 o 
   7   2  11      119.76      123.96     31.17 o 
  -7   3  11      101.83       90.70      8.08 o 
  -6   3  11      295.79      280.69     12.42 o 
  -5   3  11      337.35      333.65     15.54 o 
  -4   3  11      188.52      198.40      6.52 o 
  -3   3  11     3613.45     3581.20     45.31 o 
  -2   3  11      863.92      942.42     19.84 o 
  -1   3  11        1.21        1.98      0.87 o 
   0   3  11       37.12       37.41      4.76 o 
   1   3  11      810.98      892.32     24.08 o 
   2   3  11      404.99      385.87     17.38 o 
   3   3  11        1.05        2.27      1.69 o 
   4   3  11        0.01        2.44      3.24 o 
   5   3  11     2938.83     2757.46    163.78 o 
   6   3  11        0.27        6.03      5.17 o 
   7   3  11       32.49       28.78     10.51 o 
  -7   4  11       16.99       13.12      4.48 o 
  -6   4  11       89.95       87.56     12.59 o 
  -5   4  11     1091.51     1114.10     19.93 o 
  -4   4  11      663.86      728.52     12.23 o 
  -3   4  11      200.79      237.99     10.38 o 
  -2   4  11     1097.06     1142.14     37.68 o 
  -1   4  11     1763.44     1738.26     52.51 o 
   0   4  11     2554.73     2591.69     45.96 o 
   1   4  11       14.20       21.09      3.28 o 
   2   4  11      877.99      864.29     14.54 o 
   3   4  11        0.11        3.12      2.08 o 
   4   4  11       61.81       67.93     12.25 o 
   5   4  11       72.24       65.68     14.02 o 
   6   4  11      465.85      432.16     23.89 o 
   7   4  11       40.18       36.39     11.78 o 
  -7   5  11      844.00      864.92     27.37 o 
  -6   5  11      384.03      383.20     15.27 o 
  -5   5  11      540.26      544.39     13.24 o 
  -4   5  11     2791.47     2890.43     36.15 o 
  -3   5  11      261.49      254.87     10.21 o 
  -2   5  11     2828.40     3043.25     41.07 o 
  -1   5  11      192.87      214.85      9.01 o 
   0   5  11      174.73      145.62      7.81 o 
   1   5  11      562.54      559.88     16.02 o 
   2   5  11     2009.44     2040.44     30.34 o 
   3   5  11       21.18       24.76      4.65 o 
   4   5  11      414.39      437.10     21.36 o 
   5   5  11       56.70       55.56     12.07 o 
   6   5  11       57.25       61.72     14.47 o 
  -7   6  11      127.06       99.26     18.31 o 
  -6   6  11      575.46      518.72     19.15 o 
  -5   6  11       64.88       68.38      9.11 o 
  -4   6  11      756.23      783.80     14.83 o 
  -3   6  11     1151.61     1175.39     44.26 o 
  -2   6  11      187.25      212.81      9.98 o 
  -1   6  11      557.02      595.93     17.32 o 
   0   6  11      530.50      553.67     28.76 o 
   1   6  11      698.49      675.01     26.28 o 
   2   6  11      105.38      126.56      8.39 o 
   3   6  11      190.29      179.72      9.56 o 
   4   6  11     1084.67     1104.95     34.17 o 
   5   6  11        2.48        5.27      4.68 o 
   6   6  11       25.85       25.80      7.64 o 
  -7   7  11       17.45        7.89      3.78 o 
  -6   7  11        7.62       10.11      4.25 o 
  -5   7  11      811.74      782.12     26.10 o 
  -4   7  11       40.30       41.77      5.87 o 
  -3   7  11      796.30      766.88     14.81 o 
  -2   7  11       13.42       12.65      2.28 o 
  -1   7  11        2.52        2.16      1.71 o 
   0   7  11     1646.03     1619.40     51.30 o 
   1   7  11      279.06      281.73     13.40 o 
   2   7  11      420.35      432.02     14.72 o 
   3   7  11       17.05       12.34      4.09 o 
   4   7  11       22.87       24.02      6.15 o 
   5   7  11      180.80      176.35     25.77 o 
   6   7  11      471.09      494.28     26.20 o 
  -6   8  11      302.64      327.27     15.67 o 
  -5   8  11       62.55       53.39      7.63 o 
  -4   8  11      477.61      534.51     33.56 o 
  -3   8  11       12.05       16.22      4.05 o 
  -2   8  11        6.37       10.82      2.59 o 
  -1   8  11       83.67       91.26     12.10 o 
   0   8  11       37.60       42.29      7.61 o 
   1   8  11     2379.50     2278.22     43.56 o 
   2   8  11      223.65      242.35     17.17 o 
   3   8  11      115.82      128.53     21.60 o 
   4   8  11     2247.34     2294.90     77.26 o 
   5   8  11      957.11     1014.01     34.94 o 
  -6   9  11       12.83       15.23      5.19 o 
  -5   9  11      130.01      122.90     22.94 o 
  -4   9  11      295.05      309.67     15.92 o 
  -3   9  11        0.29        4.19      3.15 o 
  -2   9  11        7.56        7.84      2.86 o 
  -1   9  11      743.23      716.91     12.38 o 
   0   9  11        6.71        6.94      2.71 o 
   1   9  11     1764.28     1770.42     36.67 o 
   2   9  11     1966.86     1995.23     53.05 o 
   3   9  11      587.39      577.33     46.53 o 
   4   9  11       36.16       30.55     10.18 o 
   5   9  11      102.19       93.29     25.78 o 
  -5  10  11      616.78      646.43     22.04 o 
  -4  10  11      165.50      159.58     15.67 o 
  -3  10  11      232.14      233.66     17.11 o 
  -2  10  11      265.94      298.98     13.37 o 
  -1  10  11     1111.65     1043.29     31.02 o 
   0  10  11     2616.40     2477.29     54.01 o 
   1  10  11       37.32       30.96      6.61 o 
   2  10  11      448.73      475.72     21.88 o 
   3  10  11      313.39      374.24     23.20 o 
   4  10  11      594.44      816.88     77.32 o 
   5  10  11      189.88      223.33     39.84 o 
  -5  11  11       51.56       45.11      9.93 o 
  -4  11  11       75.78       61.25     11.13 o 
  -3  11  11       98.55      104.14     13.16 o 
  -2  11  11        1.41        4.29      4.09 o 
  -1  11  11      110.37      104.80     20.09 o 
   0  11  11     1103.40     1069.32     41.00 o 
   1  11  11      132.13      112.35     18.30 o 
   2  11  11      842.51      865.77     31.10 o 
   3  11  11        0.06        2.42      3.72 o 
   4  11  11      129.19      148.20     35.93 o 
  -4  12  11      241.63      203.79     41.84 o 
  -3  12  11      456.81      401.36     31.42 o 
  -2  12  11      443.59      456.39     31.03 o 
  -1  12  11      293.24      307.16     24.24 o 
   0  12  11      576.93      642.36     45.20 o 
   1  12  11        5.24        7.56      4.85 o 
   2  12  11      150.13      145.82     31.10 o 
   3  12  11      115.35       79.67     25.52 o 
  -3  13  11     1056.15     1034.98     58.49 o 
  -2  13  11       46.76       39.67     11.95 o 
  -1  13  11        7.60        6.78      6.19 o 
   0  13  11       81.23       71.52     18.47 o 
   1  13  11        0.63        2.34      4.88 o 
   2  13  11      638.56      713.76     25.67 o 
  -6   0  12       62.21       60.86     11.08 o 
  -4   0  12      865.91      887.23     22.25 o 
  -2   0  12     1933.76     1933.35     28.21 o 
   0   0  12     1242.78     1283.91     28.07 o 
   2   0  12     1005.90      987.76     22.91 o 
   4   0  12        0.47        5.41      4.52 o 
   6   0  12      872.89      875.20     62.72 o 
  -7   1  12      831.22      802.55     17.67 o 
  -6   1  12       20.89       23.52      3.96 o 
  -5   1  12        0.12        1.57      2.41 o 
  -4   1  12      617.59      608.26      9.44 o 
  -3   1  12        0.50        3.11      0.99 o 
  -2   1  12      284.63      273.62      4.74 o 
  -1   1  12     1629.52     1672.96     34.55 o 
   0   1  12     1361.18     1329.47     38.72 o 
   1   1  12      143.84      126.12      5.86 o 
   2   1  12     1081.01     1043.98     16.25 o 
   3   1  12     1023.75     1065.55     23.56 o 
   4   1  12     3110.60     3241.80     52.76 o 
   5   1  12      207.61      182.24     26.47 o 
   6   1  12        0.04        4.65      4.30 o 
   7   1  12      105.49       80.22     24.64 o 
  -7   2  12      763.39      797.31     19.03 o 
  -6   2  12      121.38      123.42     14.37 o 
  -5   2  12      173.92      183.35      7.19 o 
  -4   2  12        4.04        4.60      1.61 o 
  -3   2  12        4.78       14.54      2.58 o 
  -2   2  12     1569.55     1507.10     36.60 o 
  -1   2  12     1023.68     1017.19     28.95 o 
   0   2  12       28.82       22.92      3.22 o 
   1   2  12      203.43      217.01     10.46 o 
   2   2  12     2886.03     2869.06     35.96 o 
   3   2  12      325.81      365.40     22.09 o 
   4   2  12      697.70      698.81     26.26 o 
   5   2  12       43.72       36.81      9.35 o 
   6   2  12       10.67       13.46      5.55 o 
   7   2  12       71.85       65.85     20.58 o 
  -7   3  12       34.42       29.62      7.24 o 
  -6   3  12       12.83       14.90      3.47 o 
  -5   3  12     1545.80     1599.30     26.41 o 
  -4   3  12        0.23        2.44      2.18 o 
  -3   3  12      753.09      778.34     13.89 o 
  -2   3  12     1063.36     1100.80     16.75 o 
  -1   3  12      464.17      458.48     11.12 o 
   0   3  12     5652.22     5330.63     70.82 o 
   1   3  12      311.04      285.80      9.84 o 
   2   3  12       14.05       18.88      3.35 o 
   3   3  12      180.70      199.42     15.37 o 
   4   3  12      130.36      148.00     24.11 o 
   5   3  12      618.04      624.25     29.11 o 
   6   3  12       56.19       70.35     17.19 o 
  -7   4  12       39.58       32.40      6.34 o 
  -6   4  12        7.77        5.87      2.09 o 
  -5   4  12      118.97      127.32     15.96 o 
  -4   4  12      359.61      391.08      8.41 o 
  -3   4  12       51.32       74.10      6.99 o 
  -2   4  12      225.02      195.03     12.15 o 
  -1   4  12       54.05       69.57      8.37 o 
   0   4  12      529.67      587.81     15.32 o 
   1   4  12      199.42      227.03      8.43 o 
   2   4  12     1182.48     1196.99     17.60 o 
   3   4  12     1145.44     1111.03     24.99 o 
   4   4  12      332.64      326.15     15.13 o 
   5   4  12        0.27        4.27      4.97 o 
   6   4  12        0.19        3.08      3.93 o 
  -7   5  12        3.60        4.15      3.11 o 
  -6   5  12       49.43       53.28      7.69 o 
  -5   5  12        1.33        5.07      2.51 o 
  -4   5  12      238.13      210.57     10.58 o 
  -3   5  12      922.33      963.60     16.80 o 
  -2   5  12      229.13      251.33     10.31 o 
  -1   5  12        0.57        1.15      1.92 o 
   0   5  12     1271.77     1245.98     19.15 o 
   1   5  12       31.49       28.96      4.57 o 
   2   5  12      963.30      980.84     17.81 o 
   3   5  12      604.44      622.55     26.81 o 
   4   5  12       55.58       64.80     11.99 o 
   5   5  12      369.69      371.49     17.83 o 
   6   5  12      297.20      270.79     30.02 o 
  -7   6  12      252.98      241.87     14.64 o 
  -6   6  12       12.27       20.95      3.92 o 
  -5   6  12      329.19      302.56     11.00 o 
  -4   6  12        0.28        4.20      2.16 o 
  -3   6  12     1283.77     1328.08     48.37 o 
  -2   6  12      442.88      483.01     15.15 o 
  -1   6  12       99.39      102.37     12.36 o 
   0   6  12      367.92      374.50     11.84 o 
   1   6  12     1056.64     1109.47     37.51 o 
   2   6  12     1099.88     1003.36     17.52 o 
   3   6  12      315.27      302.84     15.98 o 
   4   6  12      183.59      184.14     31.05 o 
   5   6  12        4.57        8.59      4.19 o 
   6   6  12       39.50       35.02     12.42 o 
  -6   7  12        4.68        8.50      3.51 o 
  -5   7  12      642.66      598.73     19.46 o 
  -4   7  12      345.29      335.03     17.13 o 
  -3   7  12       41.13       36.02      5.54 o 
  -2   7  12      258.25      258.25     10.50 o 
  -1   7  12      812.13      860.29     16.39 o 
   0   7  12      114.44      116.76     13.10 o 
   1   7  12     1219.15     1220.48     48.27 o 
   2   7  12      348.08      323.03     13.41 o 
   3   7  12        0.46        3.59      3.08 o 
   4   7  12      630.80      669.34     25.48 o 
   5   7  12     1092.76     1248.92     29.80 o 
   6   7  12       68.27       62.30     13.84 o 
  -6   8  12        0.85        5.32      3.06 o 
  -5   8  12        0.38        5.08      2.64 o 
  -4   8  12       64.90       59.11      9.54 o 
  -3   8  12      242.38      234.87     10.56 o 
  -2   8  12       13.75        9.34      2.33 o 
  -1   8  12     3138.25     3145.30     84.54 o 
   0   8  12      217.54      193.81     10.74 o 
   1   8  12        2.80        6.35      4.28 o 
   2   8  12       10.28        8.96      3.77 o 
   3   8  12       23.10       23.83      6.16 o 
   4   8  12       89.56       80.34     21.68 o 
   5   8  12      284.68      280.90     15.94 o 
  -6   9  12      382.91      375.36     17.07 o 
  -5   9  12      721.79      753.00     18.10 o 
  -4   9  12      395.42      409.37     16.59 o 
  -3   9  12      262.12      266.44     13.42 o 
  -2   9  12     1686.96     1666.19     51.98 o 
  -1   9  12     1020.04     1086.60     21.45 o 
   0   9  12       71.54       76.16     11.88 o 
   1   9  12      463.59      423.07     15.58 o 
   2   9  12       98.66      110.54     21.47 o 
   3   9  12       84.63       71.33     12.46 o 
   4   9  12      122.83      132.99     25.92 o 
   5   9  12      151.11      118.50     36.93 o 
  -5  10  12       10.65        8.85      3.33 o 
  -4  10  12      486.95      491.47     22.11 o 
  -3  10  12      570.16      556.34     20.28 o 
  -2  10  12     1312.00     1291.19     40.10 o 
  -1  10  12       11.43       15.98      4.44 o 
   0  10  12       37.41       31.25      6.52 o 
   1  10  12      181.86      152.27     28.41 o 
   2  10  12       20.00       19.38      6.36 o 
   3  10  12      118.71      111.55     24.34 o 
   4  10  12      860.12     1056.06    110.39 o 
  -4  11  12       53.39       39.10      8.06 o 
  -3  11  12      106.73      102.67     14.90 o 
  -2  11  12       24.68       20.74      6.69 o 
  -1  11  12      264.73      265.80     37.21 o 
   0  11  12      279.63      263.02     15.59 o 
   1  11  12      681.17      663.91     28.10 o 
   2  11  12        9.62        7.05      4.46 o 
   3  11  12       74.05       70.75     21.23 o 
   4  11  12       50.74       76.07     24.57 o 
  -4  12  12      123.22      127.35     22.97 o 
  -3  12  12      124.20      143.53     22.41 o 
  -2  12  12      932.89      962.89     37.32 o 
  -1  12  12        6.26       10.97      4.79 o 
   0  12  12       75.51       70.05     13.91 o 
   1  12  12       75.31       70.32     18.24 o 
   2  12  12      281.18      293.29     26.00 o 
   3  12  12       22.41       31.87     14.84 o 
  -2  13  12       44.72       32.81     11.20 o 
  -1  13  12       50.60       44.77     12.59 o 
   0  13  12      468.65      502.11     31.24 o 
   1  13  12        9.80        7.44      4.42 o 
  -7   0  13     1372.31     1379.46     52.64 o 
  -5   0  13      979.04      970.90     53.74 o 
  -3   0  13      352.03      348.51     10.48 o 
  -1   0  13      494.26      450.76      9.73 o 
   1   0  13     1483.07     1634.48     49.55 o 
   3   0  13     1106.15     1083.88     37.24 o 
   5   0  13     2213.67     2209.47    102.87 o 
  -7   1  13     1259.59     1246.56     30.97 o 
  -6   1  13     1014.91     1039.58     21.39 o 
  -5   1  13      354.57      376.26     10.76 o 
  -4   1  13       21.35       21.77      3.91 o 
  -3   1  13      548.41      566.61     12.50 o 
  -2   1  13      128.18      129.40      7.77 o 
  -1   1  13      102.75       99.96      8.65 o 
   0   1  13       83.12      101.67     10.57 o 
   1   1  13       51.73       54.36      6.62 o 
   2   1  13      693.63      739.39     20.14 o 
   3   1  13     1091.47     1124.45     28.54 o 
   4   1  13      154.38      172.76     25.63 o 
   5   1  13       66.22       66.23     12.77 o 
   6   1  13        1.54        6.37      5.40 o 
  -7   2  13      394.32      426.76     16.07 o 
  -6   2  13       51.70       50.77      7.77 o 
  -5   2  13       48.38       54.71      7.49 o 
  -4   2  13      129.91      133.36     12.11 o 
  -3   2  13     1281.46     1333.33     16.98 o 
  -2   2  13     1239.98     1309.18     36.22 o 
  -1   2  13       24.74       38.59      5.66 o 
   0   2  13      259.99      308.05      7.14 o 
   1   2  13     1206.04     1229.74     18.42 o 
   2   2  13     1854.37     1856.26     25.76 o 
   3   2  13      208.13      227.72     17.00 o 
   4   2  13      750.88      735.85     20.86 o 
   5   2  13        3.65       12.17      4.64 o 
   6   2  13       77.43       71.82     18.60 o 
  -7   3  13        3.56        5.52      3.11 o 
  -6   3  13      496.66      520.86     20.95 o 
  -5   3  13      638.33      645.75     17.46 o 
  -4   3  13      240.09      257.35      9.00 o 
  -3   3  13     1214.27     1237.29     22.35 o 
  -2   3  13      440.00      469.98     13.92 o 
  -1   3  13     1147.90     1053.16     16.65 o 
   0   3  13      281.75      252.51     12.71 o 
   1   3  13       27.82       23.36      3.65 o 
   2   3  13        2.18        5.42      1.73 o 
   3   3  13       33.87       37.56      8.06 o 
   4   3  13      129.21      143.69     21.62 o 
   5   3  13     2782.94     2767.90     83.31 o 
   6   3  13       73.65       80.64     15.74 o 
  -7   4  13        0.14        3.64      3.35 o 
  -6   4  13       98.43       98.81      8.60 o 
  -5   4  13      668.02      703.04     24.68 o 
  -4   4  13      108.15      126.75      7.86 o 
  -3   4  13       74.53       91.45      6.74 o 
  -2   4  13      559.17      546.22     17.06 o 
  -1   4  13        1.89        3.53      1.44 o 
   0   4  13     1197.46     1129.21     31.80 o 
   1   4  13     2268.02     2393.11     46.93 o 
   2   4  13       10.76        9.41      2.23 o 
   3   4  13        7.04       13.37      4.03 o 
   4   4  13     1458.11     1422.51     36.93 o 
   5   4  13      734.37      773.71     33.58 o 
   6   4  13       44.19       39.98     12.46 o 
  -7   5  13       32.93       34.95      7.39 o 
  -6   5  13      110.48      112.09     17.04 o 
  -5   5  13      185.66      181.61      8.64 o 
  -4   5  13      764.31      784.17     18.12 o 
  -3   5  13      208.85      208.95     10.38 o 
  -2   5  13     1882.75     1807.90     31.53 o 
  -1   5  13       28.41       29.97      4.16 o 
   0   5  13       11.27       13.25      2.66 o 
   1   5  13       33.37       32.76      5.22 o 
   2   5  13      134.91      146.80      9.44 o 
   3   5  13       51.20       47.42      9.69 o 
   4   5  13       30.25       29.00      6.36 o 
   5   5  13       21.22       30.32      8.62 o 
   6   5  13       14.94       14.38      7.58 o 
  -7   6  13        3.51        4.82      3.62 o 
  -6   6  13      326.65      303.14     12.58 o 
  -5   6  13       13.08       12.92      3.06 o 
  -4   6  13     1481.77     1510.91     28.36 o 
  -3   6  13      440.06      437.19     13.50 o 
  -2   6  13       93.48      109.96     12.19 o 
  -1   6  13      125.03      121.95     14.40 o 
   0   6  13        8.64        9.34      2.31 o 
   1   6  13      102.44       97.36      6.40 o 
   2   6  13       20.27       19.64      3.66 o 
   3   6  13      967.14      975.15     30.98 o 
   4   6  13       83.09       92.95     17.25 o 
   5   6  13      148.11      126.59     33.94 o 
   6   6  13        0.01        9.97      6.27 o 
  -6   7  13       23.91       23.93      6.46 o 
  -5   7  13      160.96      181.10     25.20 o 
  -4   7  13       19.07       25.48      4.63 o 
  -3   7  13      295.84      312.27      8.01 o 
  -2   7  13      204.99      213.51      8.93 o 
  -1   7  13     1023.71     1050.66     17.40 o 
   0   7  13     5306.42     5604.91     63.95 o 
   1   7  13       34.80       55.50      8.46 o 
   2   7  13       15.58       21.92      4.47 o 
   3   7  13       44.20       46.13      9.35 o 
   4   7  13       67.93       67.42     16.04 o 
   5   7  13        8.31        8.08      4.89 o 
  -6   8  13      328.61      279.45     23.89 o 
  -5   8  13       82.09       75.86     13.20 o 
  -4   8  13      983.98     1008.36     20.90 o 
  -3   8  13       15.98       17.82      3.42 o 
  -2   8  13      730.40      732.15     12.60 o 
  -1   8  13      121.93      117.24     13.38 o 
   0   8  13      130.65      139.14     16.35 o 
   1   8  13      628.57      686.93     29.76 o 
   2   8  13     3771.19     3813.24    140.36 o 
   3   8  13       51.25       47.11     10.57 o 
   4   8  13      135.82      136.47     12.40 o 
   5   8  13       11.16        9.25      6.75 o 
  -5   9  13       21.96       17.70      4.43 o 
  -4   9  13       17.60       23.58      3.97 o 
  -3   9  13     1177.79     1260.80     29.04 o 
  -2   9  13      835.49      802.16     24.08 o 
  -1   9  13      259.84      264.23     11.90 o 
   0   9  13      840.07      906.71     30.83 o 
   1   9  13      123.57      102.58     17.37 o 
   2   9  13       19.64        9.37      3.99 o 
   3   9  13      100.23       78.22     24.38 o 
   4   9  13        0.91        4.40      4.00 o 
  -5  10  13      426.91      441.08     15.83 o 
  -4  10  13       81.83       98.09     12.35 o 
  -3  10  13      800.14      808.91     31.28 o 
  -2  10  13     1619.25     1665.48     48.58 o 
  -1  10  13      419.83      407.83     21.71 o 
   0  10  13      521.03      577.73     32.68 o 
   1  10  13        3.38        3.54      2.73 o 
   2  10  13      155.40      170.57     23.33 o 
   3  10  13      189.78      151.92     42.24 o 
   4  10  13       69.42       51.50     22.83 o 
  -4  11  13      952.41      995.28     27.82 o 
  -3  11  13       50.99       45.89      6.75 o 
  -2  11  13     1095.01     1192.09     26.10 o 
  -1  11  13        0.23        2.49      4.86 o 
   0  11  13      229.88      210.00     33.43 o 
   1  11  13       45.49       51.89      9.65 o 
   2  11  13        4.37       10.74      4.97 o 
   3  11  13      180.90      209.52     52.60 o 
  -3  12  13       71.81       61.37     14.74 o 
  -2  12  13      399.89      386.29     30.54 o 
  -1  12  13        0.23        4.21      4.85 o 
   0  12  13       94.84       89.68     22.61 o 
   1  12  13      253.02      210.11     19.57 o 
   2  12  13        8.89        6.51      5.16 o 
  -2  13  13       31.75       17.58      6.06 o 
  -1  13  13      561.21      580.84     23.36 o 
   0  13  13      312.99      292.68     42.86 o 
   1  13  13       46.55       37.27     15.17 o 
  -6   0  14      134.56      131.72     23.81 o 
  -4   0  14      976.42      983.08     25.62 o 
  -2   0  14     2580.38     2638.54     57.42 o 
   0   0  14    12615.42    12641.74     90.89 o 
   2   0  14     1613.56     1641.19     29.40 o 
   4   0  14      331.72      334.51     27.61 o 
   6   0  14      549.94      528.10     76.26 o 
  -7   1  14       12.48       10.58      3.21 o 
  -6   1  14      648.15      672.23     17.14 o 
  -5   1  14       25.65       26.99      5.01 o 
  -4   1  14       59.28       65.09      8.65 o 
  -3   1  14      244.82      226.21      7.64 o 
  -2   1  14     3556.00     3467.66     81.76 o 
  -1   1  14      211.48      218.29      8.60 o 
   0   1  14       13.44       13.14      2.90 o 
   1   1  14      335.99      370.63     11.39 o 
   2   1  14      488.94      516.70     11.97 o 
   3   1  14        0.21        3.33      3.10 o 
   4   1  14       63.21       63.32     10.66 o 
   5   1  14       22.90       14.41      7.78 o 
   6   1  14       32.38       34.74      9.69 o 
  -7   2  14      427.58      420.55     16.09 o 
  -6   2  14      196.05      173.79     20.60 o 
  -5   2  14        1.54        3.93      2.03 o 
  -4   2  14     1383.54     1428.52     20.30 o 
  -3   2  14       63.95       71.29      7.45 o 
  -2   2  14      575.59      591.05     12.83 o 
  -1   2  14       88.47       98.93     12.04 o 
   0   2  14      225.85      213.17      9.58 o 
   1   2  14     1797.18     1761.95     32.03 o 
   2   2  14      155.64      163.96      6.13 o 
   3   2  14     2187.63     2269.01     42.39 o 
   4   2  14      196.55      199.09     23.20 o 
   5   2  14      668.11      723.01     27.11 o 
   6   2  14      377.73      407.34     25.24 o 
  -7   3  14       75.27       72.72     14.38 o 
  -6   3  14      337.66      352.25     12.46 o 
  -5   3  14      356.96      349.79      8.95 o 
  -4   3  14      190.32      190.98      8.65 o 
  -3   3  14        6.64       10.52      2.41 o 
  -2   3  14      913.43      926.95     34.62 o 
  -1   3  14        2.27        1.81      1.99 o 
   0   3  14       70.56       81.75      8.81 o 
   1   3  14      838.98      863.16     14.47 o 
   2   3  14        5.38        5.11      2.19 o 
   3   3  14     3394.76     3773.75     60.73 o 
   4   3  14      672.79      628.76     21.92 o 
   5   3  14        3.04        4.97      4.19 o 
   6   3  14       12.72       11.58      4.90 o 
  -7   4  14        0.26        3.51      2.63 o 
  -6   4  14       13.41        9.04      2.75 o 
  -5   4  14       16.76       16.59      3.18 o 
  -4   4  14     1924.00     1894.98     33.95 o 
  -3   4  14      233.17      238.35     13.76 o 
  -2   4  14       30.97       22.21      3.74 o 
  -1   4  14     1626.35     1542.48     39.23 o 
   0   4  14       15.25       19.52      3.24 o 
   1   4  14      147.90      151.04      9.55 o 
   2   4  14      179.33      173.10      9.92 o 
   3   4  14     1485.51     1459.31     78.56 o 
   4   4  14      840.23      798.33     29.34 o 
   5   4  14      597.59      638.10     31.97 o 
   6   4  14        7.25       14.47      6.45 o 
  -7   5  14      403.69      437.20     17.06 o 
  -6   5  14        7.66        8.50      2.57 o 
  -5   5  14       16.20       14.16      2.81 o 
  -4   5  14       18.94       16.71      2.96 o 
  -3   5  14      104.41      109.06     11.34 o 
  -2   5  14     1116.95     1060.60     18.07 o 
  -1   5  14      479.56      447.68     15.47 o 
   0   5  14        1.21        1.25      2.14 o 
   1   5  14       51.43       58.43      7.85 o 
   2   5  14      130.96      130.80      8.90 o 
   3   5  14      738.31      728.03     23.02 o 
   4   5  14       69.86       74.96     15.56 o 
   5   5  14      188.73      228.39     16.68 o 
   6   5  14        0.01        2.65      5.18 o 
  -6   6  14       20.23       18.13      4.63 o 
  -5   6  14       22.84       25.76      4.42 o 
  -4   6  14      571.96      593.81     14.44 o 
  -3   6  14        8.22       15.26      2.79 o 
  -2   6  14     1708.01     1714.86     43.48 o 
  -1   6  14        3.57        4.51      2.50 o 
   0   6  14      860.57      765.68     18.98 o 
   1   6  14     1864.88     1913.15     68.60 o 
   2   6  14       35.80       31.11      4.74 o 
   3   6  14      103.57      100.68      9.70 o 
   4   6  14       15.09       10.32      5.96 o 
   5   6  14      219.17      214.53     44.14 o 
  -6   7  14      449.12      432.77     17.10 o 
  -5   7  14      579.14      511.17     17.81 o 
  -4   7  14      115.55      112.63     13.92 o 
  -3   7  14      585.69      578.67     19.86 o 
  -2   7  14     1130.45     1100.57     25.13 o 
  -1   7  14      658.07      630.07     12.23 o 
   0   7  14      732.83      703.56     18.34 o 
   1   7  14        0.25        3.93      2.60 o 
   2   7  14       79.67       85.38     13.54 o 
   3   7  14      654.77      708.69     29.59 o 
   4   7  14       14.44        8.87      5.82 o 
   5   7  14       16.35       19.67      7.06 o 
  -6   8  14       79.90       75.27     14.64 o 
  -5   8  14       26.53       32.18      6.28 o 
  -4   8  14       60.22       58.26     10.88 o 
  -3   8  14      998.26      997.92     28.17 o 
  -2   8  14       60.92       80.11      9.48 o 
  -1   8  14      108.17      134.58     16.52 o 
   0   8  14      122.74      126.01     13.65 o 
   1   8  14     1576.94     1539.11     38.62 o 
   2   8  14       45.80       43.01      9.82 o 
   3   8  14       13.87       14.67      3.63 o 
   4   8  14       94.00       84.66     10.02 o 
   5   8  14      323.52      360.23     24.77 o 
  -5   9  14      231.81      236.80     14.22 o 
  -4   9  14       73.01       75.63     11.63 o 
  -3   9  14       72.60       73.50      9.86 o 
  -2   9  14      151.62      163.19     14.53 o 
  -1   9  14       50.51       47.39      7.39 o 
   0   9  14       89.85       92.42     12.49 o 
   1   9  14        8.52        6.77      3.13 o 
   2   9  14       66.31       74.60     11.77 o 
   3   9  14     1235.96     1150.30     47.05 o 
   4   9  14       46.92       48.99     11.21 o 
  -4  10  14        1.84        3.61      2.98 o 
  -3  10  14      210.00      223.99     13.04 o 
  -2  10  14       26.45       31.84      7.54 o 
  -1  10  14        0.32        3.63      3.25 o 
   0  10  14        2.38        7.27      3.79 o 
   1  10  14      227.73      259.92     21.17 o 
   2  10  14        0.84        7.45      4.68 o 
   3  10  14      175.85      133.94     35.44 o 
   4  10  14       12.87        2.27      5.43 o 
  -4  11  14      140.67      124.16     25.58 o 
  -3  11  14        0.25        3.85      4.16 o 
  -2  11  14      359.18      310.95     25.11 o 
  -1  11  14       70.55       63.32     16.01 o 
   0  11  14       86.15       72.24     10.64 o 
   1  11  14       30.83       28.03      7.67 o 
   2  11  14      134.19      145.73     16.63 o 
   3  11  14        6.78        8.84      6.59 o 
  -3  12  14      346.10      329.11     36.92 o 
  -2  12  14      138.80      105.60     20.55 o 
  -1  12  14       58.56       70.88     16.63 o 
   0  12  14       91.07       83.25     15.36 o 
   1  12  14       14.12       11.64      4.02 o 
   2  12  14      159.34      133.27     39.86 o 
  -7   0  15       30.67       31.10     11.62 o 
  -5   0  15      299.82      301.17     26.74 o 
  -3   0  15      280.01      277.50     13.71 o 
  -1   0  15     1101.17     1070.39     41.27 o 
   1   0  15     1856.82     1988.02     53.43 o 
   3   0  15      574.45      598.72     34.07 o 
   5   0  15      149.60      139.62     39.17 o 
  -7   1  15       14.79       10.00      3.55 o 
  -6   1  15       16.61       20.44      4.25 o 
  -5   1  15       98.83      107.61     11.93 o 
  -4   1  15      118.67      123.91     12.03 o 
  -3   1  15      346.87      346.51     14.69 o 
  -2   1  15       52.26       51.26      5.53 o 
  -1   1  15     1288.98     1272.26     29.37 o 
   0   1  15        8.77       10.32      2.55 o 
   1   1  15     4378.64     4605.29     77.23 o 
   2   1  15       62.41       63.74      5.14 o 
   3   1  15     1231.91     1304.49     31.51 o 
   4   1  15      301.28      281.44     22.11 o 
   5   1  15        2.23        7.12      5.31 o 
   6   1  15      140.09      116.73     27.35 o 
  -7   2  15        1.64        3.75      2.31 o 
  -6   2  15       21.26       25.57      5.00 o 
  -5   2  15      184.32      193.67     21.25 o 
  -4   2  15      688.72      687.12     14.61 o 
  -3   2  15      112.78      121.93      6.56 o 
  -2   2  15       62.04       66.34      8.53 o 
  -1   2  15     2225.65     2167.73     46.07 o 
   0   2  15     1143.35     1236.14     16.89 o 
   1   2  15     3491.72     3531.30     48.27 o 
   2   2  15      206.80      191.42     11.23 o 
   3   2  15        5.71        7.24      5.76 o 
   4   2  15      964.79      941.87     35.28 o 
   5   2  15     1840.89     1920.50     62.83 o 
   6   2  15       45.04       44.33      9.13 o 
  -7   3  15       16.82       21.76      5.61 o 
  -6   3  15      143.40      140.94     22.27 o 
  -5   3  15        4.05        5.12      3.24 o 
  -4   3  15     1556.32     1524.51     24.68 o 
  -3   3  15      345.02      329.42      9.96 o 
  -2   3  15      319.48      318.16      8.07 o 
  -1   3  15        0.17        4.88      1.95 o 
   0   3  15        6.21        7.59      3.04 o 
   1   3  15     1150.33     1191.32     38.42 o 
   2   3  15      627.23      594.29     11.07 o 
   3   3  15     3723.38     3903.23     69.52 o 
   4   3  15      667.40      633.68     29.85 o 
   5   3  15       31.35       30.13      9.77 o 
   6   3  15      178.11      187.64     22.21 o 
  -7   4  15       30.59       26.86      5.83 o 
  -6   4  15      448.58      436.09     14.27 o 
  -5   4  15      210.20      225.06      9.85 o 
  -4   4  15       89.81       94.81     10.51 o 
  -3   4  15       37.99       41.43      5.53 o 
  -2   4  15       33.60       31.94      5.16 o 
  -1   4  15       92.46      108.78     13.45 o 
   0   4  15       11.38       12.52      2.56 o 
   1   4  15       72.23       59.47      7.78 o 
   2   4  15      111.77       99.02      7.68 o 
   3   4  15        0.24        6.42      3.36 o 
   4   4  15       24.90       25.24      6.60 o 
   5   4  15      434.04      407.79     23.46 o 
  -6   5  15        4.87        6.27      3.38 o 
  -5   5  15      125.32      120.18      9.33 o 
  -4   5  15      270.88      273.13     12.63 o 
  -3   5  15      188.63      193.73     10.28 o 
  -2   5  15      116.45      128.01     13.94 o 
  -1   5  15      241.35      258.15     11.31 o 
   0   5  15      200.92      191.18     14.26 o 
   1   5  15      112.95      122.85      9.21 o 
   2   5  15     1155.86     1158.07     20.91 o 
   3   5  15       55.47       65.73     12.06 o 
   4   5  15      252.32      261.20     22.12 o 
   5   5  15       22.92       20.98      9.10 o 
  -6   6  15      991.18     1107.03     29.21 o 
  -5   6  15       12.44       21.94      3.82 o 
  -4   6  15      264.19      280.38     12.29 o 
  -3   6  15      454.97      452.53     11.09 o 
  -2   6  15      150.29      178.10     17.86 o 
  -1   6  15      171.62      180.69     10.73 o 
   0   6  15       83.54       78.29      9.47 o 
   1   6  15      166.05      128.27     13.69 o 
   2   6  15       68.70       69.52      7.09 o 
   3   6  15      750.80      761.41     31.76 o 
   4   6  15        8.10        4.66      3.55 o 
   5   6  15      112.63      107.18     25.18 o 
  -6   7  15       12.55        9.98      2.69 o 
  -5   7  15        0.74        2.56      3.13 o 
  -4   7  15        1.99        5.58      2.99 o 
  -3   7  15        0.00        4.87      2.97 o 
  -2   7  15     1157.84     1185.85     23.51 o 
  -1   7  15       89.77       92.29     11.66 o 
   0   7  15      409.46      393.23     27.50 o 
   1   7  15      489.34      556.10     22.05 o 
   2   7  15       36.14       41.58      8.20 o 
   3   7  15       30.13       40.58     11.97 o 
   4   7  15      104.91      114.20     11.17 o 
   5   7  15       13.71       16.19      5.60 o 
  -5   8  15      113.87       89.93     14.63 o 
  -4   8  15     1753.46     1858.93     51.36 o 
  -3   8  15       27.52       26.61      4.81 o 
  -2   8  15       39.86       55.31      8.01 o 
  -1   8  15      111.52       95.98     12.19 o 
   0   8  15      129.51      107.17     13.66 o 
   1   8  15       50.30       51.47     10.51 o 
   2   8  15      143.78      133.93     23.44 o 
   3   8  15      319.49      270.31     51.17 o 
   4   8  15      235.48      265.63     16.45 o 
  -5   9  15      408.59      372.15     16.65 o 
  -4   9  15      355.73      374.43     18.53 o 
  -3   9  15      304.84      305.65     14.74 o 
  -2   9  15      344.53      320.13     17.23 o 
  -1   9  15        0.05        3.04      3.40 o 
   0   9  15       46.14       25.21      6.05 o 
   1   9  15      411.03      428.18     47.50 o 
   2   9  15      517.73      507.55     24.75 o 
   3   9  15        0.10       10.27     10.35 o 
   4   9  15       13.59       11.43      9.26 o 
  -4  10  15       22.36       23.06      5.07 o 
  -3  10  15      127.64       98.78     19.54 o 
  -2  10  15      100.33       90.83     17.93 o 
  -1  10  15        8.63       13.62      4.99 o 
   0  10  15       62.70       71.42     12.55 o 
   1  10  15      232.24      237.95     28.47 o 
   2  10  15        3.99        4.23      5.21 o 
   3  10  15       30.88       36.48     11.85 o 
  -3  11  15       49.19       38.13     10.91 o 
  -2  11  15       17.70       14.37      7.39 o 
  -1  11  15        8.14       15.61      4.64 o 
   0  11  15      412.28      446.61     32.84 o 
   1  11  15       43.84       51.27     11.52 o 
   2  11  15        2.65        3.39      4.05 o 
  -2  12  15      168.82      169.97     33.12 o 
  -1  12  15      348.21      346.72     60.41 o 
   0  12  15        1.03        7.37      5.57 o 
   1  12  15       30.65       23.49      7.17 o 
  -6   0  16      201.84      210.82     16.48 o 
  -4   0  16        5.19        9.16      4.44 o 
  -2   0  16       29.90       32.57      6.27 o 
   0   0  16     2978.13     3249.71     59.55 o 
   2   0  16     1953.48     2058.78    109.04 o 
   4   0  16      462.78      452.28     33.31 o 
   6   0  16        1.15       10.85      7.92 o 
  -7   1  16       15.29       16.47      5.67 o 
  -6   1  16        0.04        4.15      2.48 o 
  -5   1  16        3.24        5.19      2.90 o 
  -4   1  16     1447.95     1433.95     33.54 o 
  -3   1  16      834.42      797.50     15.26 o 
  -2   1  16      621.49      635.22     20.99 o 
  -1   1  16     4275.17     4182.73     90.69 o 
   0   1  16     2837.14     2825.49     54.36 o 
   1   1  16     1625.55     1598.75     40.06 o 
   2   1  16       89.30       89.86     15.05 o 
   3   1  16       25.06       22.78      5.98 o 
   4   1  16       28.13       26.44      5.31 o 
   5   1  16      229.55      191.08     21.76 o 
   6   1  16      309.73      344.63     24.59 o 
  -7   2  16       83.11       73.94     15.10 o 
  -6   2  16     1502.82     1513.38     21.69 o 
  -5   2  16       40.91       48.33      7.61 o 
  -4   2  16        4.14        4.66      3.05 o 
  -3   2  16       57.71       61.37      8.77 o 
  -2   2  16       38.65       46.82      6.36 o 
  -1   2  16     3563.98     3599.04     90.08 o 
   0   2  16       81.57       86.84     12.72 o 
   1   2  16      643.16      629.54     17.84 o 
   2   2  16        0.16        3.46      2.89 o 
   3   2  16       52.27       68.61     12.43 o 
   4   2  16     1025.04     1085.76     31.46 o 
   5   2  16        0.58        7.21      4.26 o 
  -6   3  16      487.01      493.59     13.81 o 
  -5   3  16      302.88      326.31     11.77 o 
  -4   3  16        6.48        8.11      2.79 o 
  -3   3  16      286.10      259.60     10.25 o 
  -2   3  16      893.67      845.34     33.78 o 
  -1   3  16      521.56      502.65     20.16 o 
   0   3  16      873.01      848.75     22.03 o 
   1   3  16     1799.38     1840.52     27.25 o 
   2   3  16     2752.79     2490.88     76.31 o 
   3   3  16       84.14       88.88     19.25 o 
   4   3  16      211.73      211.74     23.16 o 
   5   3  16      181.07      183.58     21.22 o 
  -6   4  16       81.40       87.57     16.89 o 
  -5   4  16       60.78       55.83     11.25 o 
  -4   4  16      118.99      113.44     14.22 o 
  -3   4  16     1616.05     1559.29     43.68 o 
  -2   4  16       99.03      101.51     11.36 o 
  -1   4  16      160.32      191.18     17.96 o 
   0   4  16      519.82      548.19     19.92 o 
   1   4  16      841.76      833.43     19.76 o 
   2   4  16      242.37      191.40     11.17 o 
   3   4  16       19.57       38.53      8.65 o 
   4   4  16       12.20       15.36      6.06 o 
   5   4  16       14.45        4.43      9.80 o 
  -6   5  16       39.64       38.54      8.89 o 
  -5   5  16      852.78      898.73     26.13 o 
  -4   5  16      175.09      184.91      8.50 o 
  -3   5  16       33.65       45.49      6.24 o 
  -2   5  16      183.17      192.96     10.18 o 
  -1   5  16       47.91       46.61      7.43 o 
   0   5  16       45.52       61.41      7.41 o 
   1   5  16     1312.53     1270.20     24.25 o 
   2   5  16      298.57      249.20     29.62 o 
   3   5  16        7.96       10.46      4.91 o 
   4   5  16      292.95      271.77     17.43 o 
   5   5  16        2.96        5.31      5.68 o 
  -6   6  16      306.53      314.53     22.47 o 
  -5   6  16       79.64       78.83     11.06 o 
  -4   6  16      123.66      127.40     14.99 o 
  -3   6  16       38.55       43.32      5.65 o 
  -2   6  16      535.03      534.48     10.98 o 
  -1   6  16      547.38      588.73     17.80 o 
   0   6  16      253.14      297.65     25.77 o 
   1   6  16       24.51       16.70      3.34 o 
   2   6  16      113.05      130.30     28.35 o 
   3   6  16      796.73      752.23     26.37 o 
   4   6  16       41.51       37.52     11.74 o 
   5   6  16       11.88       10.35      5.68 o 
  -5   7  16        4.94        6.29      3.38 o 
  -4   7  16      277.06      286.37     10.88 o 
  -3   7  16     2694.56     2758.31     37.79 o 
  -2   7  16       17.02       19.97      3.49 o 
  -1   7  16      845.02      909.46     50.02 o 
   0   7  16      325.75      304.37     18.57 o 
   1   7  16      670.69      743.90     29.02 o 
   2   7  16       12.59       13.69      5.30 o 
   3   7  16      381.74      367.93     25.31 o 
   4   7  16       24.79        9.35      6.24 o 
  -5   8  16      296.89      293.04     21.41 o 
  -4   8  16      143.64      136.63     21.94 o 
  -3   8  16      293.58      285.62     10.47 o 
  -2   8  16        3.43        4.48      2.54 o 
  -1   8  16     2217.62     2248.84     72.85 o 
   0   8  16      153.28      138.59     21.58 o 
   1   8  16       59.06       70.14     10.21 o 
   2   8  16       51.55       69.62     16.10 o 
   3   8  16        0.88        9.81      9.24 o 
   4   8  16        7.05        5.43      6.41 o 
  -4   9  16       34.68       41.22      8.70 o 
  -3   9  16      125.48      133.07     19.65 o 
  -2   9  16       23.54       22.53      4.73 o 
  -1   9  16        3.62        5.38      3.66 o 
   0   9  16       95.09       75.63      9.93 o 
   1   9  16      112.60      142.78     21.14 o 
   2   9  16       62.14       44.58     10.14 o 
   3   9  16      413.73      423.24     94.50 o 
  -4  10  16       91.66       81.12     18.33 o 
  -3  10  16        3.97        5.94      3.20 o 
  -2  10  16       56.26       37.04      8.13 o 
  -1  10  16      301.90      302.88     17.82 o 
   0  10  16       33.89       31.52      6.96 o 
   1  10  16      337.26      327.57     23.55 o 
   2  10  16      620.24      560.39     31.86 o 
   3  10  16      211.54      258.25     30.08 o 
  -3  11  16      203.03      225.17     20.19 o 
  -2  11  16        2.33        7.72      4.93 o 
  -1  11  16      212.03      178.08     25.86 o 
   0  11  16      498.20      543.92     22.95 o 
   1  11  16      877.44      857.81     28.43 o 
   2  11  16        0.11        4.61      4.73 o 
  -5   0  17      859.51      813.15     29.29 o 
  -3   0  17     5962.23     5854.34    271.53 o 
  -1   0  17      190.79      206.53     33.90 o 
   1   0  17     4304.80     4574.30    147.51 o 
   3   0  17        5.61        7.20      5.01 o 
   5   0  17       90.63       85.10     21.97 o 
  -6   1  17      610.58      633.95     19.03 o 
  -5   1  17     1972.65     2010.73     53.00 o 
  -4   1  17      626.34      603.06     16.32 o 
  -3   1  17      933.55      992.73     46.50 o 
  -2   1  17      875.08      897.12     31.47 o 
  -1   1  17     1432.49     1426.15     29.97 o 
   0   1  17      892.32      942.68     24.60 o 
   1   1  17     1407.30     1492.46     27.45 o 
   2   1  17      224.55      231.53     17.94 o 
   3   1  17      303.32      287.25     32.54 o 
   4   1  17       74.39       85.43     15.17 o 
   5   1  17      101.65      102.53     17.21 o 
  -6   2  17       57.23       65.08     10.90 o 
  -5   2  17        2.64        5.42      3.99 o 
  -4   2  17        0.70       -0.25      3.47 o 
  -3   2  17      305.98      300.66     15.39 o 
  -2   2  17      148.25      143.25      7.62 o 
  -1   2  17     3162.92     3160.70     91.78 o 
   0   2  17      268.89      276.83      9.73 o 
   1   2  17      285.04      270.93      9.60 o 
   2   2  17       70.95       85.64     15.73 o 
   3   2  17     1333.43     1372.14     45.69 o 
   4   2  17       30.77       40.00      7.58 o 
   5   2  17       44.41       38.13      9.53 o 
  -6   3  17        1.40        5.18      3.01 o 
  -5   3  17        2.22        3.02      3.13 o 
  -4   3  17      349.50      347.05     18.47 o 
  -3   3  17      907.46      869.91     23.16 o 
  -2   3  17       23.96       25.88      5.13 o 
  -1   3  17      236.14      213.51      9.81 o 
   0   3  17       56.20       63.39      9.42 o 
   1   3  17      958.36      957.04     18.47 o 
   2   3  17     1107.38     1065.22     33.89 o 
   3   3  17      165.72      184.00     27.60 o 
   4   3  17       72.54       35.06     13.30 o 
   5   3  17      412.46      391.92     28.59 o 
  -6   4  17        7.63        5.91      3.06 o 
  -5   4  17       60.80       65.05     12.54 o 
  -4   4  17        0.48        4.31      3.27 o 
  -3   4  17      453.52      401.28     14.64 o 
  -2   4  17      144.74      134.47     16.01 o 
  -1   4  17     1217.92     1164.68     23.26 o 
   0   4  17     1180.86     1208.94     30.14 o 
   1   4  17     1555.99     1547.45     30.92 o 
   2   4  17      184.93      165.95     29.58 o 
   3   4  17      114.39      133.67     18.86 o 
   4   4  17      646.26      551.69     64.35 o 
   5   4  17        5.82       10.77      6.37 o 
  -6   5  17       47.38       38.79      9.82 o 
  -5   5  17       32.61       35.60      7.23 o 
  -4   5  17       68.59       63.36      9.19 o 
  -3   5  17       59.21       62.86      7.64 o 
  -2   5  17       85.22       69.90      7.91 o 
  -1   5  17     1000.96     1042.30     20.85 o 
   0   5  17      763.85      733.69     14.43 o 
   1   5  17      103.48       92.15     12.83 o 
   2   5  17      488.79      488.17     31.74 o 
   3   5  17      317.45      321.47     15.18 o 
   4   5  17     2259.29     2309.77     54.17 o 
   5   5  17       62.81       61.78     18.90 o 
  -5   6  17       80.36       72.00     11.50 o 
  -4   6  17       68.71       78.10     10.74 o 
  -3   6  17        0.33        4.45      2.51 o 
  -2   6  17       41.98       29.85      4.00 o 
  -1   6  17        1.38        1.58      3.15 o 
   0   6  17       21.36       27.52      5.04 o 
   1   6  17       87.54       91.76     10.65 o 
   2   6  17     1468.49     1432.52     47.84 o 
   3   6  17        0.08        5.21      4.43 o 
   4   6  17      226.14      219.51     20.12 o 
  -5   7  17       71.61       74.11     13.34 o 
  -4   7  17        5.51        7.62      3.01 o 
  -3   7  17        8.43       11.42      3.65 o 
  -2   7  17      281.15      261.50     19.82 o 
  -1   7  17       82.00       86.01     10.41 o 
   0   7  17      191.72      224.90     15.20 o 
   1   7  17       11.20        6.46      2.84 o 
   2   7  17        0.11        7.77      5.39 o 
   3   7  17        0.91        6.68      6.25 o 
   4   7  17        4.33       18.22     13.18 o 
  -5   8  17       47.89       41.24      8.26 o 
  -4   8  17       13.35       17.33      4.36 o 
  -3   8  17        2.80        8.76      3.25 o 
  -2   8  17      353.00      351.44     14.33 o 
  -1   8  17      179.15      142.29     19.06 o 
   0   8  17      609.60      621.98     20.60 o 
   1   8  17       65.97       59.26     11.82 o 
   2   8  17      337.83      361.81     27.98 o 
   3   8  17       11.78       11.94     10.39 o 
  -4   9  17       21.39       18.36      5.21 o 
  -3   9  17        0.63        4.46      2.73 o 
  -2   9  17        1.20        2.91      2.58 o 
  -1   9  17      370.24      381.26     23.63 o 
   0   9  17      750.95      686.19     20.49 o 
   1   9  17       46.37       35.20      9.64 o 
   2   9  17      172.07      129.05     22.20 o 
   3   9  17      820.54      837.15     40.82 o 
  -3  10  17      329.63      337.40     22.51 o 
  -2  10  17       14.46       15.81      6.00 o 
  -1  10  17       17.60        8.60      3.67 o 
   0  10  17      384.17      421.44     32.19 o 
   1  10  17      110.94       96.40     16.48 o 
   2  10  17      501.16      565.92     22.97 o 
  -2  11  17       21.62       24.63      6.34 o 
  -1  11  17       87.62      102.16     15.57 o 
   0  11  17      163.75      180.93     26.67 o 
   1  11  17       50.63       39.53     11.14 o 
  -6   0  18      148.62      128.32     30.81 o 
  -4   0  18        0.44        1.68      6.16 o 
  -2   0  18        9.90        7.04      5.05 o 
   0   0  18      570.56      578.01     23.27 o 
   2   0  18     2108.59     2278.26     71.90 o 
   4   0  18      313.74      331.40     56.70 o 
  -6   1  18        0.03        4.19      2.70 o 
  -5   1  18     1323.28     1389.04     40.28 o 
  -4   1  18      459.26      431.80     16.89 o 
  -3   1  18     1589.33     1632.19     44.10 o 
  -2   1  18     1050.27     1031.95     44.15 o 
  -1   1  18      222.61      263.76     31.15 o 
   0   1  18        1.13        4.91      2.30 o 
   1   1  18       64.51       52.69     10.02 o 
   2   1  18       58.53       55.40     10.56 o 
   3   1  18      851.99      880.03     28.34 o 
   4   1  18      588.27      607.65     28.35 o 
   5   1  18      145.11      157.71     25.30 o 
  -6   2  18       35.14       41.63      7.05 o 
  -5   2  18        0.21        5.30      3.45 o 
  -4   2  18      939.61     1003.33     32.34 o 
  -3   2  18      318.24      338.99     19.02 o 
  -2   2  18      248.08      249.99     23.23 o 
  -1   2  18        2.20        6.81      2.84 o 
   0   2  18      367.82      370.28      9.94 o 
   1   2  18      841.14      768.17     16.83 o 
   2   2  18      125.80      153.06     23.28 o 
   3   2  18      410.41      394.11     21.30 o 
   4   2  18       83.16       72.22     15.01 o 
   5   2  18      224.29      166.75     48.18 o 
  -6   3  18       63.30       60.77     10.47 o 
  -5   3  18        8.34       10.74      3.55 o 
  -4   3  18      491.29      464.63     16.17 o 
  -3   3  18       17.69       23.40      5.12 o 
  -2   3  18      235.95      233.39     12.44 o 
  -1   3  18      232.14      232.11     13.05 o 
   0   3  18     3675.27     3711.73     62.34 o 
   1   3  18      488.71      517.23     12.62 o 
   2   3  18       44.55       62.68     17.76 o 
   3   3  18        3.51        9.97      4.65 o 
   4   3  18      161.86      163.75     25.54 o 
   5   3  18        8.60        9.36      6.69 o 
  -6   4  18        8.85        9.46      3.42 o 
  -5   4  18       41.30       38.56      7.70 o 
  -4   4  18       53.99       50.81      8.69 o 
  -3   4  18      506.70      538.02     17.05 o 
  -2   4  18      516.69      489.34     15.74 o 
  -1   4  18        0.00        5.44      3.07 o 
   0   4  18      736.27      715.00     24.39 o 
   1   4  18       94.05       64.21     11.70 o 
   2   4  18     1230.80     1167.21     49.12 o 
   3   4  18       18.80       20.68      7.12 o 
   4   4  18        6.22        6.07      8.99 o 
  -5   5  18      264.18      256.30     13.71 o 
  -4   5  18       79.89       82.56     10.72 o 
  -3   5  18      649.47      650.14     16.37 o 
  -2   5  18     1260.87     1200.32     53.64 o 
  -1   5  18     2583.74     2463.65     72.94 o 
   0   5  18       28.92       41.16      6.91 o 
   1   5  18       97.67      113.77     13.07 o 
   2   5  18        9.76        8.64      5.70 o 
   3   5  18      451.86      462.66     58.37 o 
   4   5  18       57.83       61.26     13.61 o 
  -5   6  18      129.33      110.36     19.51 o 
  -4   6  18      245.72      272.24     11.43 o 
  -3   6  18      211.38      196.62     22.61 o 
  -2   6  18       52.93       44.15      7.71 o 
  -1   6  18      571.89      542.96     19.12 o 
   0   6  18      234.84      234.36     16.08 o 
   1   6  18       12.05       10.69      3.30 o 
   2   6  18       73.94       81.77     16.67 o 
   3   6  18      140.33      140.91     43.36 o 
   4   6  18      356.34      363.09     25.41 o 
  -5   7  18      414.08      453.98     15.60 o 
  -4   7  18       19.13       15.40      3.83 o 
  -3   7  18      243.31      260.70     18.49 o 
  -2   7  18      307.63      305.71     19.83 o 
  -1   7  18        1.14       12.35      3.67 o 
   0   7  18       25.31       26.97      5.21 o 
   1   7  18      609.40      554.23     23.21 o 
   2   7  18      203.96      194.72     41.75 o 
   3   7  18      219.69      215.66     64.59 o 
  -4   8  18      150.61      163.01     15.03 o 
  -3   8  18      605.45      671.02     20.27 o 
  -2   8  18      231.49      206.82     12.45 o 
  -1   8  18      247.08      194.71     19.04 o 
   0   8  18      380.74      368.76     29.41 o 
   1   8  18       93.26       77.71     16.85 o 
   2   8  18      114.98      117.20     24.87 o 
   3   8  18       38.72       32.95     19.35 o 
  -3   9  18       78.29      122.15     27.96 o 
  -2   9  18      961.15      913.38     23.24 o 
  -1   9  18       10.11       15.63      3.97 o 
   0   9  18      152.19      134.72     21.22 o 
   1   9  18       94.32      105.89     16.07 o 
   2   9  18      118.68      106.44     30.17 o 
  -2  10  18        1.47        8.55      5.08 o 
  -1  10  18       18.38       13.12      6.05 o 
   0  10  18       52.88       57.90     10.40 o 
   1  10  18      443.54      492.24     22.99 o 
  -5   0  19      289.87      295.04     21.28 o 
  -3   0  19     2912.86     3228.53     65.56 o 
  -1   0  19     2397.96     2416.34    113.80 o 
   1   0  19      582.35      601.07     30.25 o 
   3   0  19      218.77      199.46     43.34 o 
  -6   1  19        2.23        3.58      3.63 o 
  -5   1  19       58.50       72.93      8.53 o 
  -4   1  19        4.19        5.94      3.75 o 
  -3   1  19      458.41      435.50     24.18 o 
  -2   1  19      410.77      400.36     19.21 o 
  -1   1  19     1033.88     1035.68     30.78 o 
   0   1  19       17.41       15.31      3.83 o 
   1   1  19        6.15        4.10      2.14 o 
   2   1  19       25.40       30.89      7.50 o 
   3   1  19      172.91      164.83     32.50 o 
   4   1  19      292.94      283.24     24.35 o 
  -6   2  19        1.27        5.45      3.37 o 
  -5   2  19     1456.20     1461.23     22.06 o 
  -4   2  19       55.08       68.81     10.92 o 
  -3   2  19      160.17      147.27     17.60 o 
  -2   2  19       83.50       94.37     13.89 o 
  -1   2  19       11.64       10.28      4.85 o 
   0   2  19      293.09      288.17     11.31 o 
   1   2  19     1027.56     1053.54     23.57 o 
   2   2  19      951.43     1028.89     35.23 o 
   3   2  19      102.07       89.43     19.78 o 
   4   2  19      205.98      214.98     21.56 o 
  -6   3  19      327.31      336.71     13.24 o 
  -5   3  19      526.67      534.06     25.22 o 
  -4   3  19       13.46       10.66      4.29 o 
  -3   3  19      482.16      487.21     25.27 o 
  -2   3  19      493.70      490.55     25.31 o 
  -1   3  19     1180.97     1176.48     41.08 o 
   0   3  19       91.48      105.46     14.28 o 
   1   3  19       25.28       22.47      4.34 o 
   2   3  19      130.03      139.25     20.97 o 
   3   3  19     1030.39      991.03     40.93 o 
   4   3  19       79.12       72.94     16.04 o 
  -5   4  19      111.65      101.83     18.61 o 
  -4   4  19      725.40      700.16     24.07 o 
  -3   4  19      254.63      243.89     18.17 o 
  -2   4  19      273.74      278.37     12.41 o 
  -1   4  19        0.97        0.00      2.53 o 
   0   4  19      229.95      277.79     15.97 o 
   1   4  19      458.48      469.63     21.48 o 
   2   4  19      121.67       96.90     21.06 o 
   3   4  19        2.16        1.08      4.72 o 
   4   4  19      110.88       96.24     27.50 o 
  -5   5  19       29.49       26.88      5.25 o 
  -4   5  19      328.46      343.66     15.46 o 
  -3   5  19      146.91      134.92     14.46 o 
  -2   5  19     1843.96     2133.13     71.38 o 
  -1   5  19       81.38       78.75     10.56 o 
   0   5  19      247.10      222.10     16.32 o 
   1   5  19       16.25       12.69      3.74 o 
   2   5  19      217.95      189.05     31.96 o 
   3   5  19      324.39      336.42     81.85 o 
   4   5  19      276.99      293.75     58.79 o 
  -5   6  19       65.75       64.51     13.93 o 
  -4   6  19      263.81      281.72     12.15 o 
  -3   6  19        0.26        0.41      2.32 o 
  -2   6  19       21.80       19.27      4.04 o 
  -1   6  19       30.07       38.72      5.11 o 
   0   6  19     1528.36     1427.31     35.96 o 
   1   6  19        9.10        5.72      2.41 o 
   2   6  19       46.44       50.22     18.92 o 
   3   6  19      632.26      643.89     45.06 o 
  -4   7  19      533.01      509.88     16.85 o 
  -3   7  19      240.93      254.98     13.34 o 
  -2   7  19     1330.33     1203.48     32.02 o 
  -1   7  19      213.71      228.63     18.72 o 
   0   7  19       76.58       95.69     12.54 o 
   1   7  19      107.67       82.04     19.53 o 
   2   7  19       62.41       55.09     16.52 o 
   3   7  19        4.49        9.14      8.03 o 
  -4   8  19      914.45      955.48     18.94 o 
  -3   8  19        8.45       12.32      3.13 o 
  -2   8  19       29.77       28.37      4.68 o 
  -1   8  19      196.96      189.53     15.30 o 
   0   8  19      316.79      302.46     17.34 o 
   1   8  19        4.54        3.59      2.42 o 
   2   8  19      333.15      372.40     32.08 o 
  -3   9  19      120.30      114.85     18.32 o 
  -2   9  19       79.71       86.53     13.72 o 
  -1   9  19        0.03        4.95      3.48 o 
   0   9  19      298.54      245.57     19.39 o 
   1   9  19       65.60       37.00      9.01 o 
  -1  10  19      287.72      374.00     36.43 o 
   0  10  19      405.23      476.25     21.15 o 
  -4   0  20      441.74      403.74     21.62 o 
  -2   0  20       78.23       62.05     14.66 o 
   0   0  20     2266.62     2302.27     95.00 o 
   2   0  20      344.43      306.11     23.20 o 
   4   0  20        0.14       13.49     10.15 o 
  -5   1  20        7.86        7.96      4.34 o 
  -4   1  20      109.05      129.74     18.12 o 
  -3   1  20      491.03      500.31     18.84 o 
  -2   1  20     1557.13     1558.11     87.94 o 
  -1   1  20     1512.44     1467.16     45.44 o 
   0   1  20      100.41       93.19     14.94 o 
   1   1  20      138.88      143.92      7.89 o 
   2   1  20      442.32      443.80     47.23 o 
   3   1  20      228.86      214.42     21.21 o 
   4   1  20        3.65        4.89      4.39 o 
  -5   2  20      108.61       95.48     21.11 o 
  -4   2  20     1594.20     1656.66     24.05 o 
  -3   2  20     1861.44     1832.20    119.82 o 
  -2   2  20       59.79       55.79      9.55 o 
  -1   2  20      496.19      449.09     21.18 o 
   0   2  20      481.43      510.57     24.90 o 
   1   2  20        0.27        2.66      2.00 o 
   2   2  20      126.02      120.53     31.82 o 
   3   2  20       68.15       67.57     22.38 o 
   4   2  20        0.45        5.03      4.91 o 
  -5   3  20       15.17       12.21      3.91 o 
  -4   3  20        5.74        8.60      4.20 o 
  -3   3  20       11.15        8.79      4.18 o 
  -2   3  20      160.12      134.35     15.40 o 
  -1   3  20      120.36      123.63     12.62 o 
   0   3  20        1.84        4.48      2.70 o 
   1   3  20       79.81       95.88     13.39 o 
   2   3  20        5.63        4.06      5.30 o 
   3   3  20      171.91      159.74     34.08 o 
   4   3  20      246.03      246.12     27.63 o 
  -5   4  20      338.96      369.66     13.99 o 
  -4   4  20      167.76      154.89     19.68 o 
  -3   4  20      197.76      185.13     24.71 o 
  -2   4  20      153.37      151.28     16.29 o 
  -1   4  20      363.46      370.78     14.69 o 
   0   4  20       73.83       60.66     12.12 o 
   1   4  20        3.11        2.47      1.73 o 
   2   4  20        0.02        1.70      5.77 o 
   3   4  20      252.38      255.86     23.55 o 
  -5   5  20       94.98       72.84     14.42 o 
  -4   5  20      589.45      587.44     19.83 o 
  -3   5  20       29.42       30.36      7.74 o 
  -2   5  20      186.98      166.11     18.16 o 
  -1   5  20      113.51      132.31     14.21 o 
   0   5  20        6.67        5.02      2.37 o 
   1   5  20      850.35      862.97     32.05 o 
   2   5  20      399.46      360.36     43.65 o 
   3   5  20       33.01       44.33     13.32 o 
  -4   6  20        2.44        4.58      3.61 o 
  -3   6  20        0.59        5.55      2.36 o 
  -2   6  20        0.22        3.71      2.35 o 
  -1   6  20      109.96      113.51     17.65 o 
   0   6  20      256.37      247.03     14.17 o 
   1   6  20      274.10      253.58     15.44 o 
   2   6  20      142.16      101.90     32.08 o 
   3   6  20        3.09        5.94      9.31 o 
  -4   7  20       88.56       71.24     13.68 o 
  -3   7  20       10.76       14.27      4.01 o 
  -2   7  20       17.30       14.30      3.61 o 
  -1   7  20       67.70       62.39     11.08 o 
   0   7  20       15.03       18.54      3.90 o 
   1   7  20       21.02       15.59      5.34 o 
   2   7  20      328.69      301.16     63.79 o 
  -3   8  20      183.24      149.51     12.43 o 
  -2   8  20        2.67        5.65      2.53 o 
  -1   8  20       40.95       32.88      5.78 o 
   0   8  20       27.66       24.97      5.72 o 
   1   8  20      280.61      300.13     42.56 o 
   2   8  20        3.86        4.27      5.52 o 
  -2   9  20        0.40        3.08      3.65 o 
  -1   9  20        1.18        6.13      4.20 o 
   0   9  20      115.86      116.02     13.89 o 
  -5   0  21     1741.27     1693.90     58.05 o 
  -3   0  21       97.17       88.99     15.13 o 
  -1   0  21      581.50      530.54     28.26 o 
   1   0  21      253.89      289.31    108.74 o 
   3   0  21     1658.08     1887.56    193.89 o 
  -5   1  21       26.56       24.49      6.64 o 
  -4   1  21        9.96        8.81      5.36 o 
  -3   1  21        7.27       12.30      3.98 o 
  -2   1  21      342.65      349.49     24.08 o 
  -1   1  21      242.79      220.12     28.33 o 
   0   1  21      176.74      196.65     27.81 o 
   1   1  21     1221.50     1345.09     65.98 o 
   2   1  21      469.61      479.75     24.31 o 
   3   1  21       20.16       28.73      7.08 o 
  -5   2  21      379.60      373.30     15.20 o 
  -4   2  21      436.22      447.45     19.54 o 
  -3   2  21       49.95       49.68     11.58 o 
  -2   2  21      248.80      224.01     15.13 o 
  -1   2  21     1077.75     1101.78     28.16 o 
   0   2  21      721.20      740.53     24.43 o 
   1   2  21       31.11       31.58      7.77 o 
   2   2  21       57.09       60.07     15.68 o 
   3   2  21       36.27       33.41     11.09 o 
  -5   3  21       89.19       82.76     17.42 o 
  -4   3  21       16.70       15.31      5.10 o 
  -3   3  21     1055.85     1133.23     25.03 o 
  -2   3  21      469.35      478.42     23.80 o 
  -1   3  21       10.01       19.70      4.20 o 
   0   3  21       61.76       48.14      8.97 o 
   1   3  21      125.37      121.31     23.71 o 
   2   3  21       19.35       16.39      6.92 o 
   3   3  21      371.94      403.51     32.52 o 
  -4   4  21      133.70      121.52     20.53 o 
  -3   4  21       40.27       33.40      6.59 o 
  -2   4  21       25.56       23.08      4.50 o 
  -1   4  21      227.04      209.35     26.00 o 
   0   4  21        1.26        5.58      2.82 o 
   1   4  21       12.68       14.62      3.69 o 
   2   4  21      213.02      130.17     31.93 o 
   3   4  21      183.42      166.08     39.85 o 
  -4   5  21      681.84      737.14     22.47 o 
  -3   5  21        9.05        7.82      3.84 o 
  -2   5  21       32.34       31.68      7.38 o 
  -1   5  21      119.02      144.27     12.08 o 
   0   5  21       75.88       69.01     11.29 o 
   1   5  21      617.63      579.78     45.39 o 
   2   5  21      488.97      445.98     25.91 o 
   3   5  21       12.59        7.63      5.09 o 
  -4   6  21       44.67       31.35      8.98 o 
  -3   6  21       30.28       22.10      7.13 o 
  -2   6  21      385.49      401.07     24.63 o 
  -1   6  21       57.71       45.95      9.89 o 
   0   6  21       44.97       34.77      6.97 o 
   1   6  21       98.53       72.84     13.98 o 
   2   6  21       16.93       33.44     12.68 o 
  -3   7  21       21.34       17.16      4.98 o 
  -2   7  21       16.06       25.42      6.14 o 
  -1   7  21       23.29       22.22      4.88 o 
   0   7  21      319.80      327.91     17.23 o 
   1   7  21      387.68      397.15     29.75 o 
  -2   8  21      284.44      268.29     19.71 o 
  -1   8  21      180.53      129.56     21.29 o 
   0   8  21      180.38      191.92     20.02 o 
  -4   0  22        2.32        8.59      5.39 o 
  -2   0  22      267.65      234.90     23.59 o 
   0   0  22       57.16       68.10     19.57 o 
   2   0  22      326.16      346.99     84.80 o 
  -4   1  22      887.67      905.85     25.92 o 
  -3   1  22       44.55       46.51     10.37 o 
  -2   1  22      139.83      140.33     18.34 o 
  -1   1  22        0.07        5.92      2.60 o 
   0   1  22       82.21       71.53     17.44 o 
   1   1  22       80.85       95.69     21.86 o 
   2   1  22       87.16       72.63     22.55 o 
   3   1  22      197.85      227.24     46.77 o 
  -4   2  22        1.25        3.82      2.83 o 
  -3   2  22       66.43       53.77     10.93 o 
  -2   2  22        2.02        5.17      3.80 o 
  -1   2  22      368.13      383.79     17.90 o 
   0   2  22       53.57       50.82     10.25 o 
   1   2  22      318.75      392.81     73.52 o 
   2   2  22      169.67      131.95     31.85 o 
   3   2  22      104.19       84.89     27.30 o 
  -4   3  22        3.65        5.35      2.99 o 
  -3   3  22      235.39      227.76     13.07 o 
  -2   3  22       44.01       40.87      8.16 o 
  -1   3  22      431.48      507.70     29.67 o 
   0   3  22       12.57       17.45      7.25 o 
   1   3  22      143.71      133.79     15.34 o 
   2   3  22       24.85       31.28     12.42 o 
   3   3  22       30.57       22.58      8.56 o 
  -4   4  22       84.30       58.45     11.69 o 
  -3   4  22      172.73      194.84     16.39 o 
  -2   4  22      468.04      438.97     23.97 o 
  -1   4  22        5.93        5.47      3.78 o 
   0   4  22       80.08       76.87     12.73 o 
   1   4  22       38.32       57.10     12.29 o 
   2   4  22        7.24        6.56      6.10 o 
  -3   5  22       81.12       72.77     14.13 o 
  -2   5  22       37.43       31.55      7.90 o 
  -1   5  22       54.92       63.20     14.22 o 
   0   5  22      192.20      155.50     20.95 o 
   1   5  22      555.15      582.34     41.90 o 
   2   5  22      255.30      232.42     23.91 o 
  -3   6  22      285.92      349.04     37.23 o 
  -2   6  22      352.83      334.76     18.83 o 
  -1   6  22       10.54       16.02      3.85 o 
   0   6  22      630.60      601.09     18.54 o 
   1   6  22        2.55        2.34      6.81 o 
  -2   7  22       86.80       62.48     11.45 o 
  -1   7  22      663.04      715.09     18.04 o 
   0   7  22       20.79       18.73      5.27 o 
  -3   0  23      298.75      358.04     63.78 o 
  -1   0  23        9.90        6.89      6.77 o 
   1   0  23      279.43      293.18    124.89 o 
  -4   1  23        9.71        9.89      4.91 o 
  -3   1  23       71.89       61.12      9.75 o 
  -2   1  23       17.27       19.64      4.36 o 
  -1   1  23      809.88      850.45     46.36 o 
   0   1  23      254.08      248.03     13.86 o 
   1   1  23       70.32       71.29     17.55 o 
   2   1  23      153.72      177.15     39.51 o 
  -4   2  23        2.04        5.33      3.75 o 
  -3   2  23      532.65      528.10     21.04 o 
  -2   2  23      266.71      254.26     17.76 o 
  -1   2  23       18.62       14.20      6.40 o 
   0   2  23       33.23       24.14      4.68 o 
   1   2  23      619.32      715.41     72.67 o 
   2   2  23       45.59       60.24     21.97 o 
  -3   3  23       23.34       28.71      6.50 o 
  -2   3  23        0.03        2.08      3.89 o 
  -1   3  23      147.71      135.79     17.61 o 
   0   3  23      343.14      329.32     19.28 o 
   1   3  23      770.88      802.59     42.46 o 
   2   3  23       17.44       17.65      9.54 o 
  -3   4  23      388.01      402.38     21.72 o 
  -2   4  23        0.62        4.90      3.49 o 
  -1   4  23        2.62        5.20      2.71 o 
   0   4  23        2.34        4.40      2.91 o 
   1   4  23       16.18        9.75      6.63 o 
  -2   5  23      400.54      388.96     42.83 o 
  -1   5  23      513.11      529.04     21.75 o 
   0   5  23       77.13       59.32     12.84 o 
   1   5  23        6.51        5.54      4.98 o 
  -1   6  23        0.03        5.32      3.80 o 
   0   6  23       50.99       43.16      8.93 o 
  -2   0  24       87.49       71.19     19.73 o 
   0   0  24      645.58      712.99     44.50 o 
  -3   1  24      269.40      271.77     39.19 o 
  -2   1  24      267.65      231.76     16.10 o 
  -1   1  24      283.58      261.93     14.16 o 
   0   1  24        2.06        0.95      2.55 o 
   1   1  24      133.68      120.29     41.91 o 
  -3   2  24       26.19       12.93      3.94 o 
  -2   2  24        0.77        6.49      4.04 o 
  -1   2  24       93.98       95.71     11.35 o 
   0   2  24      131.08      114.48     11.66 o 
   1   2  24        4.41       16.08      7.65 o 
  -2   3  24       24.51       28.63      6.66 o 
  -1   3  24       44.11       38.46      8.01 o 
   0   3  24      232.51      196.48     16.01 o 
   1   3  24      155.57      145.07     43.26 o 
  -1   4  24       11.80       12.87      6.62 o 
   0   4  24      518.41      520.01     21.17 o 
  -1   0  25        0.39        3.40      4.86 o 
  -1   1  25        3.59        7.60      3.32 o 
                                                 
